# Supplementary material for: Vitamin B12 Status before and after Outpatient Treatment of Severe Acute Malnutrition in Children Aged 6–59 Months: A Sub-Study of a Randomized Controlled Trial in Burkina Faso
Source: Nutrients. 2023 Aug 8;15(16):3496. doi: 10.3390/nu15163496 (PMC10458940; doi:10.3390/nu15163496)
Supplement: Supplementary file 1 [file nutrients-15-03496-s001.zip]

Archive with 2 entries (2 files):
- nutrients-2449093-supplementary.csv
- nutrients-2449093-supplementary.pdf
