# Supplementary material for: Vitamin B12 Status before and after Outpatient Treatment of Severe Acute Malnutrition in Children Aged 6–59 Months: A Sub-Study of a Randomized Controlled Trial in Burkina Faso
Source: Nutrients. 2023 Aug 8;15(16):3496. doi: 10.3390/nu15163496 (PMC10458940; doi:10.3390/nu15163496)
Supplement: Supplementary file 1 [file nutrients-15-03496-s001.zip › nutrients-2449093-supplementary.csv]

id	study	dosage	sex	age_adm	age_exit	age_cat_adm	age_cat_exit	breastf_adm	breastf_exit	team	weight_adm	height_adm	muac_adm	weight_exit	height_exit	muac_exit	Cob_adm	MMA_adm	tHcy_adm	Cob_exit	MMA_exit	tHcy_exit	cB12_adm	cB12_exit	Hb_adm	Hb_exit	anaemia_adm	anaemia_exit	hb_cat_adm	hb_cat_exit	SFAI_adm	SFAI_exit	sTfRAI_adm	sTfRAI_exit	ID_adm	ID_exit	IDAAI_adm	IDA_exit	IDAAI_exit	sTfRhigh_adm	sTfRhigh_exit	SF_cat_exit	SF_cat_adm	B12_statuts_adm	B12_statuts_exit	B12_cat_adm	B12_cat_exit	malaria_adm	ari_adm
1	No	Reduced	Male	10.118265	10.808147	< 12mo	< 12mo	Yes	Yes	Team 2	6.65	66.65000000000001	114.5	7.35	67.40000000000001	130.5									90	107	Yes	Yes	Hb_adm<110	Hb_exit<110	52.22727916748146	52.22727916748146	5.554461842027756	5.554461842027756	No	No	No	No	No	No	No	SF_exit<12	SF_adm>=12					Yes	No
2	No	Reduced	Female	16	18	>=12mo	>=12mo	Yes	Yes	Team 2	7	75.90000000000001	119.5	8.350000000000001	78.45	133.5									118	121	No	No	Hb_adm>=110	Hb_exit<110	18.76222247585756	18.76222247585756	9.237683551321782	9.237683551321782	No	No	No	No	No	Yes	Yes	SF_exit<12	SF_adm>=12					Yes	No
3	No	Standard	Female	6.4060445	10.085414	< 12mo	< 12mo	Yes	Yes	Team 2	5.05	61.2	105.5	6.3	66.5	119									115		No		Hb_adm>=110		12.50234575549477	12.50234575549477	10.74023677226663	10.74023677226663	No	No	No			Yes	Yes	SF_exit<12	SF_adm>=12					Yes	No
4	Yes	Reduced	Male	14.159001	17.838371	>=12mo	>=12mo	Yes	Yes	Team 2	7.25	73.95	119.5	8.449999999999999	76.95	126.5	204.476	.889911158939756	11.4256407213259	311.722	.325035455080928	5.94730396406764	-1.189037561218683	.0753795496348309	110	121	No	No	Hb_adm>=110	Hb_exit<110	30.19600066390192	30.19600066390192	9.05691422767932	9.05691422767932	No	No	No	No	No	Yes	Yes	SF_exit<12	SF_adm>=12	moderate deficiency	adequate	adequate or moderate	adequate or moderate	No	No
5	No	Standard	Male	9.3626804	13.04205	< 12mo	>=12mo	Yes	Yes	Team 2	6	68.34999999999999	116	7.5	71.45	131.5									76	109	Yes	Yes	Hb_adm<110	Hb_exit<110	8.965700162809574	8.965700162809574	12.26895384301879	12.26895384301879	Yes	Yes	Yes	No	Yes	Yes	Yes	SF_exit<12	SF_adm>=12					No	Yes
6	No	Standard	Male	6.4717479	9.461235	< 12mo	< 12mo	Yes	Yes	Team 2	4.75	64	98	5.6	68.05	109									90		Yes		Hb_adm<110														SF_adm>=12					No	Yes
7	No	Reduced	Female	13.107753	14.717477	>=12mo	>=12mo	Yes	Yes	Team 2	6.15	70.65000000000001	111.5	7.35	72.25	127.5									86	105	Yes	Yes	Hb_adm<110	Hb_exit<110	13.26715309755217	13.26715309755217	4.914209849583242	4.914209849583242	No	No	No	No	No	No	No	SF_exit<12	SF_adm>=12					No	No
8	No	Standard	Female	13.304862	16.984232	>=12mo	>=12mo	Yes	Yes	Team 2	6.75	71.95	111.5	8.149999999999999	75.45	127.5									89	90	Yes	Yes	Hb_adm<110	Hb_exit<110	12.08210568488267	12.08210568488267	39.68293765752542	39.68293765752542	No	No	No	No	No	Yes	Yes	SF_exit<12	SF_adm>=12					No	No
9	No	Standard	Male	14	14	>=12mo	>=12mo	Yes	Yes	Team 2	5.85	71.84999999999999	113.5												112		No		Hb_adm>=110		8.680145109833978		8.03854341081697		Yes		No			No			SF_adm>=12					No	No
10	No	Reduced	Female	6.2089357	9.8883047	< 12mo	< 12mo	Yes	Yes	Team 1	5.1	62.4	110.5	6.05	66.75	117.5									96		Yes		Hb_adm<110		1.570320237853686	1.570320237853686	16.09602510579368	16.09602510579368	Yes	Yes	Yes			Yes	Yes	SF_exit<12	SF_adm<12					No	Yes
11	No	Reduced	Female	24	26	>=12mo	>=12mo	No	No	Team 2	9.199999999999999	95	99.5	11.9	96.35000000000001	136.5									93	99	Yes	Yes	Hb_adm<110	Hb_exit<110	41.32509685715703	41.32509685715703	4.484792348927065	4.484792348927065	No	No	No	No	No	No	No	SF_exit<12	SF_adm>=12					No	No
12	No	Reduced	Male	24	28	>=12mo	>=12mo	Yes	Yes	Team 2	6.7	73.45	108	7.3	76.84999999999999	113.5									105		Yes		Hb_adm<110		6.487832668967342	6.487832668967342	9.915800169652911	9.915800169652911	Yes	Yes	Yes			Yes	Yes	SF_exit<12	SF_adm<12					No	No
13	Yes	Standard	Male	6	10	< 12mo	< 12mo	Yes	Yes	Team 2	5.05	61.75	108.5	6.3	65.45	125.5	90.118	.233125753140511	11.0713779538951	182.731	.254496864843121	4.97280786057339	-.8579390164298025	.0072879731978933	103	112	Yes	No	Hb_adm<110	Hb_exit<110	10.80421544630718	3.665112405660083	6.395437811965744	10.93759481963776	Yes	Yes	Yes	No	No	No	Yes	SF_exit<12	SF_adm<12	moderate deficiency	adequate	adequate or moderate	adequate or moderate	No	No
14	No	Reduced	Female	23.02891	23.948751	>=12mo	>=12mo	No	No	Team 2	7.55	77.15000000000001	114.5	8.550000000000001	78	130.5									80	105	Yes	Yes	Hb_adm<110	Hb_exit<110	54.38659406253282	84.1329784481588	15.25303304221206	2.672640726028277	No	No	No	No	No	Yes	No	SF_exit<12	SF_adm>=12					No	No
15	No	Standard	Female	29	31	>=12mo	>=12mo	No	No	Team 2	10.2	92.7	131.5	11.4	93.45	140.5									124	122	No	No	Hb_adm>=110	Hb_exit<110	43.20544829996724	43.20544829996724	6.277359907597706	6.277359907597706	No	No	No	No	No	No	No	SF_exit<12	SF_adm>=12					Yes	No
16	No	Standard	Female	22.798948	23.718792	>=12mo	>=12mo	No	No	Team 2	8	79.45	114.5	8.9	80.25	129.5									74	105	Yes	Yes	Hb_adm<110	Hb_exit<110	5.155141924685506	5.155141924685506	13.16716037443746	13.16716037443746	Yes	Yes	Yes	Yes	Yes	Yes	Yes	SF_exit<12	SF_adm<12					Yes	Yes
17	No	Reduced	Male	36	38	>=12mo	>=12mo	No	No	Team 2	10.1	93.3	132.5	11.2	93.25	140.5									133		No		Hb_adm>=110		51.93678581254787	51.93678581254787	6.350133193228332	6.350133193228332	No	No	No			No	No	SF_exit<12	SF_adm>=12					No	No
18	No	Reduced	Female	8.9356108	10.545335	< 12mo	< 12mo	Yes	Yes	Team 2	5.25	61.75	112.5	5.95	63.84999999999999	125.5									111	113	No	No	Hb_adm>=110	Hb_exit<110	17.64683280149776	17.64683280149776	6.681857580940537	6.681857580940537	No	No	No	No	No	No	No	SF_exit<12	SF_adm>=12					No	No
19	No	Standard	Female	25.492773	27.562418	>=12mo	>=12mo	Yes	No	Team 2	8.149999999999999	82.25	123.5	8.800000000000001	83.40000000000001	128.5									119		No		Hb_adm>=110		23.01310645367229	23.01310645367229	5.456139299948733	5.456139299948733	No	No	No			No	No	SF_exit<12	SF_adm>=12					No	Yes
20	No	Standard	Female	19	20	>=12mo	>=12mo	No	No	Team 2	7.55	74.84999999999999	114.5	8.4	75.65000000000001	130.5									79	100	Yes	Yes	Hb_adm<110	Hb_exit<110	4.083048080118671	1.499876222770563	8.236989739372635	5.445121922293704	Yes	Yes	Yes	Yes	Yes	No	No	SF_exit<12	SF_adm<12					No	No
21	No	Standard	Male	18.561104	19.940866	>=12mo	>=12mo	No	No	Team 1	7	75.15000000000001	116	8.4	75.7	128									61	108	Yes	Yes	Hb_adm<110	Hb_exit<110	39.22768797994434	39.22768797994434	18.38543519169866	18.38543519169866	No	No	No	No	No	Yes	Yes	SF_exit<12	SF_adm>=12					No	Yes
22	Yes	Reduced	Male	8	9	< 12mo	< 12mo	Yes	Yes	Team 2	5.05	61.45	113.5	6.6	63.65000000000001	127.5	179.304	.868757254158288	22.4373040336657	434.652	.264537732455426	12.1451274833378	-1.652917948511933	-.0327856454408203	104	105	Yes	Yes	Hb_adm<110	Hb_exit<110	49.60960003180875	49.60960003180875	4.928460697256645	4.928460697256645	No	No	No	No	No	No	No	SF_exit<12	SF_adm>=12	marked deficiency	moderate deficiency	Marked or severate	adequate or moderate	Yes	No
23	Yes	Standard	Male	21.714849	23.324574	>=12mo	>=12mo	Yes	Yes	Team 2	8.6	82.95	128.5	9.9	83.95	135.5	159.257	.132456340255778	15.6160117687821	125.052	.333740974145819	8.87987443482695	-.378195120006048	-.7435761868780774	95	113	Yes	No	Hb_adm<110	Hb_exit<110	7.143939453282107	7.143939453282107	5.873792160711361	5.873792160711361	Yes	Yes	Yes	No	No	No	No	SF_exit<12	SF_adm<12	moderate deficiency	moderate deficiency	adequate or moderate	adequate or moderate	No	No
24	No	Reduced	Male	6.2089357	9.6583443	< 12mo	< 12mo	Yes	Yes	Team 2	5.4	64.75	109.5	6	66.84999999999999	117									107		Yes		Hb_adm<110														SF_adm>=12					No	No
25	No	Standard	Female	12.549277	13.46912	>=12mo	>=12mo	Yes	No	Team 2	6.25	68.15000000000001	113.5	6.3	68.34999999999999	116.5									93		Yes		Hb_adm<110		19.8139196688942	19.8139196688942	5.101150718330349	5.101150718330349	No	No	No			No	No	SF_exit<12	SF_adm>=12					No	Yes
26	Yes	Standard	Male	10.479632	12.549277	< 12mo	>=12mo	Yes	Yes	Team 2	5.85	66.30000000000001	115.5	7.65	69.95	134.5	153.361	.653246000504246	20.1335833806943	226.933	.92502446054882	9.54139363644469	-1.512984651114145	-1.041951242727179	104	98	Yes	Yes	Hb_adm<110	Hb_exit<110	98.01835518292731	98.01835518292731	13.20310371496441	13.20310371496441	No	No	No	No	No	Yes	Yes	SF_exit<12	SF_adm>=12	marked deficiency	moderate deficiency	Marked or severate	adequate or moderate	No	No
27	Yes	Reduced	Male	25.065702	28.285151	>=12mo	>=12mo	Yes	No	Team 2	8.25	80.95	113.5	9.9	83.94999999999999	133.5	295.434	.886980000284979	10.7969186332984	307.691	.565968504764908	5.95808373445247	-.9325122638678127	-.2744108147680319	85	88	Yes	Yes	Hb_adm<110	Hb_exit<110	45.28686973997355	45.28686973997355	15.58145617788434	15.58145617788434	No	No	No	No	No	Yes	Yes	SF_exit<12	SF_adm>=12	moderate deficiency	moderate deficiency	adequate or moderate	adequate or moderate	No	Yes
28	Yes	Standard	Male	33.672798	34.59264	>=12mo	>=12mo	No	No	Team 2	9.9	90.05	129.5	12	90	145.5	174.934	.103132145501519	4.9509086204656	205.148	.365411163192633	7.98226464584927	.5423978633921158	-.433381593347994	104	99	Yes	Yes	Hb_adm<110	Hb_exit<110	6.982912113172428	6.982912113172428	25.70183866378967	25.70183866378967	Yes	Yes	Yes	No	Yes	Yes	Yes	SF_exit<12	SF_adm>=12	adequate	moderate deficiency	adequate or moderate	adequate or moderate	Yes	No
29	Yes	Reduced	Female	28.843626	30.45335	>=12mo	>=12mo	No	No	Team 2	7.6	78.34999999999999	114.5	9.6	81.05	136.5	630.073	.19522787766774	10.8698911866925	878.208	.139815601722079	7.6549579585971	.4533355625112513	1.089084852145338	70	105	Yes	Yes	Hb_adm<110	Hb_exit<110	.3729666139518177	3.927735072235443	29.10639355009886	6.792042523230498	Yes	Yes	Yes	Yes	Yes	Yes	No	SF_exit<12	SF_adm<12	adequate	adequate	adequate or moderate	adequate or moderate	No	No
30	Yes	Reduced	Female	6.6360054	10.315374	< 12mo	< 12mo	Yes	Yes	Team 2	5.2	63.35	112.5	6.1	68.34999999999999	116.5	98.024	2.74685181766931	11.4288493801229	79.925	.822467183903876	11.7277924556421	-2.281852920004664	-1.714357429546913	113	68	No	Yes	Hb_adm>=110	Hb_exit<110	23.66484145654091	23.66484145654091	4.673317588509812	4.673317588509812	No	No	No	No	No	No	No	SF_exit<12	SF_adm>=12	marked deficiency	marked deficiency	Marked or severate	Marked or severate	No	No
31	Yes	Reduced	Male	13.370565	14.290407	>=12mo	>=12mo	Yes	Yes	Team 2	7	72.95	124	8	74.45	140	150.534	2.12623912015639	12.6673294461449	301.558	.365519724695725	7.48395890560723	-1.944755080025922	-.1585757954809121	106	113	Yes	No	Hb_adm<110	Hb_exit<110	10.09547364392953	10.09547364392953	9.30039617331003	9.30039617331003	Yes	Yes	Yes	No	No	Yes	Yes	SF_exit<12	SF_adm<12	marked deficiency	moderate deficiency	Marked or severate	adequate or moderate	No	No
32	No	Standard	Male	6.9316688	10.611038	< 12mo	< 12mo	Yes	No	Team 1	5.5	65.5	119	6.45	70.55	121									98		Yes		Hb_adm<110		7.494846231642106	7.494846231642106	9.26955210160374	9.26955210160374	Yes	Yes	Yes			Yes	Yes	SF_exit<12	SF_adm>=12					No	No
33	Yes	Standard	Female	20.696451	22.536137	>=12mo	>=12mo	No	Yes	Team 2	7.6	78.59999999999999	113.5	8.800000000000001	80.45	126.5	177.703	.266612357015078	3.12122010166665	283.156	.153705688222174	5.47987221725857	.2489021165405395	.5305992946221184	123	127	No	No	Hb_adm>=110	Hb_exit<110	19.08053458844009	19.08053458844009	5.61040660491571	5.61040660491571	No	No	No	No	No	No	No	SF_exit<12	SF_adm>=12	adequate	adequate	adequate or moderate	adequate or moderate	No	Yes
34	Yes	Reduced	Female	34.428383	36.727989	>=12mo	>=12mo	No	No	Team 2	9.1	90.05	118.5	10.4	93.15000000000001	130	256.31	.409673274838235	6.48534222139474	349.394	.266243260393149	5.5017545275029	-.2403341723318467	.31742807782108	124	132	No	No	Hb_adm>=110	Hb_exit<110	7.084909167953551	7.084909167953551	6.876646348934243	6.876646348934243	Yes	Yes	No	No	No	No	No	SF_exit<12	SF_adm<12	moderate deficiency	adequate	adequate or moderate	adequate or moderate	No	No
35	Yes	Reduced	Male	9.2641258	11.563732	< 12mo	< 12mo	Yes	Yes	Team 2	5.8	66.95	116.5	7.35	69.84999999999999	133.5	54.231	.352809474186802	11.0339131273069	102.424	.369428512216423	6.34309600445409	-1.407600599249698	-.7222715425200457	109	115	Yes	No	Hb_adm<110	Hb_exit<110	13.52357281800711	13.52357281800711	9.061215163450335	9.061215163450335	No	No	No	No	No	Yes	Yes	SF_exit<12	SF_adm>=12	marked deficiency	moderate deficiency	Marked or severate	adequate or moderate	No	No
36	Yes	Standard	Female	22.076216	22.766098	>=12mo	>=12mo	Yes	No	Team 2	7.55	78.75	116.5	8.949999999999999	79.45	141	463.067	.24956209522618	5.68753428651859	377.979	.164103409049568	5.56244587120879	.5119330108060889	.6605204563883605	117	117	No	No	Hb_adm>=110	Hb_exit<110	40.19474183283554	40.19474183283554	4.601351776800828	4.601351776800828	No	No	No	No	No	No	No	SF_exit<12	SF_adm>=12	adequate	adequate	adequate or moderate	adequate or moderate	No	No
37	Yes	Standard	Female	16.261497	17.871222	>=12mo	>=12mo	Yes	Yes	Team 2	6.2	70.65000000000001	110.5	7.6	71.65000000000001	132.5	225.209	.622280488616617	5.88340059853797	281.653	.673532637540068	9.03159071216632	-.5149628813512068	-.6873949307496396	112	117	No	No	Hb_adm>=110	Hb_exit<110	7.186906431458693	6.426235075207195	8.450384758355494	11.30873390807546	Yes	Yes	No	No	No	Yes	Yes	SF_exit<12	SF_adm<12	moderate deficiency	moderate deficiency	adequate or moderate	adequate or moderate	No	No
38	Yes	Standard	Female	18.758213	21.51774	>=12mo	>=12mo	Yes	Yes	Team 2	6.35	72.34999999999999	104.5	7	74.75	125.5	96.994	1.12321419278563	19.9316633974085	192.434	.200794796956677	11.5930555753842	-2.092745629569914	-.3347826173729845	115	99	No	Yes	Hb_adm>=110	Hb_exit<110	35.17499999999999	15.2856827014274	6.345000000000001	5.832118906869383	No	No	No	No	No	No	No	SF_exit<12	SF_adm>=12	marked deficiency	moderate deficiency	Marked or severate	adequate or moderate	No	No
39	Yes	Reduced	Male	13.140604	15.21025	>=12mo	>=12mo	Yes	Yes	Team 2	7.25	72.25	113.5	7.75	74.55	122.5	192.183	.188071665988897	7.00254503181689	345.716	.307735659684955	8.887445059469069	.0138212919010927	-.0745376481844893	82	101	Yes	Yes	Hb_adm<110	Hb_exit<110	14.77241455700602	101.5291958689404	12.45872074046251	4.45058789551165	No	No	No	No	No	Yes	No	SF_exit<12	SF_adm>=12	adequate	moderate deficiency	adequate or moderate	adequate or moderate	Yes	No
40	Yes	Reduced	Male	11.498029	15.177398	< 12mo	>=12mo	Yes	Yes	Team 2	5.7	67.44999999999999	105.5	7.75	72.34999999999999	134.5	94.852	.989170721935309	14.2185267819044	195.609	.215574260131298	5.92423223172896	-1.835073517221671	.0436445997769686	99	112	Yes	No	Hb_adm<110	Hb_exit<110	7.218545098475641	7.218545098475641	6.023703216448793	6.023703216448793	Yes	Yes	Yes	No	No	No	No	SF_exit<12	SF_adm<12	marked deficiency	adequate	Marked or severate	adequate or moderate	No	No
41	Yes	Reduced	Male	16.622864	17.312746	>=12mo	>=12mo	No	No	Team 2	7.45	74.75	116.5	8.850000000000001	75.65000000000001	139.5	830.527	.116009622853431	4.52381730965358	532.373	.110032899983618	4.49201941469613	1.503788335654016	1.260496730390721	86	105	Yes	Yes	Hb_adm<110	Hb_exit<110	3.797864918184972	3.797864918184972	13.10107980125288	13.10107980125288	Yes	Yes	Yes	Yes	Yes	Yes	Yes	SF_exit<12	SF_adm<12	adequate	adequate	adequate or moderate	adequate or moderate	No	No
42	Yes	Standard	Female	17.871222	19.021025	>=12mo	>=12mo	Yes	Yes	Team 2	6.15	68.75	113.5	7.5	70.25	131.5	168.227	.262302104045827	8.597777174889609	276.345	.348362747838516	9.24129487623887	-.3975106279984224	-.3117676941419724	100	108	Yes	Yes	Hb_adm<110	Hb_exit<110	1.31040723032924	1.31040723032924	13.66632513562402	13.66632513562402	Yes	Yes	Yes	Yes	Yes	Yes	Yes	SF_exit<12	SF_adm<12	moderate deficiency	moderate deficiency	adequate or moderate	adequate or moderate	No	No
43	No	Standard	Female	6	10	< 12mo	< 12mo	Yes	No	Team 1	5.5	64.5	114	6.4	68.05	121.5									107		Yes		Hb_adm<110		11.70172565735309	11.70172565735309	9.264328404377613	9.264328404377613	Yes	Yes	Yes			Yes	Yes	SF_exit<12	SF_adm>=12					No	Yes
44	No	Standard	Female	19.316689	21.616295	>=12mo	>=12mo	No	No	Team 2	7	71.45	114.5	6.45	71.75	109.5									107		Yes		Hb_adm<110		8.146289152906125	8.146289152906125	6.505944493647872	6.505944493647872	Yes	Yes	Yes			No	No	SF_exit<12	SF_adm<12					No	No
45	No	Standard	Female	6.7674112	8.8370562	< 12mo	< 12mo	Yes	Yes	Team 2	5	61.84999999999999	114.5	6	64.45	126.5									100	119	Yes	No	Hb_adm<110	Hb_exit<110	36.06109079860718	36.06109079860718	1.621448558153271	1.621448558153271	No	No	No	No	No	No	No	SF_exit<12	SF_adm>=12					No	No
46	Yes	Reduced	Female	17	17	>=12mo	>=12mo	No	No	Team 2	6.95	75.25	115	8.199999999999999	77	127.5	327.508	.504673244989877	8.90405034015536	331.177	.251129633253827	6.26826663729556	-.4116723024331024	.2396740354043201	96	121	Yes	No	Hb_adm<110	Hb_exit<110	45.94251549943626	26.78359665294492	6.742352907040136	10.81685673430612	No	No	No	No	No	No	Yes	SF_exit<12	SF_adm>=12	moderate deficiency	adequate	adequate or moderate	adequate or moderate	Yes	No
47	Yes	Standard	Female	11.53088	15.21025	< 12mo	>=12mo	Yes	Yes	Team 2	6.45	72.45	109.5	7.5	75.7	122	176.335	.848359548556602	14.6451553967224	217.197	.231202393989058	11.3903450375435	-1.396549974697458	-.3361989099444143	123		No		Hb_adm>=110		24.64499691946726	24.64499691946726	5.92803776732445	5.92803776732445	No	No	No			No	No	SF_exit<12	SF_adm>=12	moderate deficiency	moderate deficiency	adequate or moderate	adequate or moderate	Yes	No
48	Yes	Reduced	Male	18.396847	20.466492	>=12mo	>=12mo	Yes	Yes	Team 2	5.95	69.45	104.5	8.300000000000001	72.75	135.5	233.034	.876808249473781	16.6047686705934	218.109	1.93867287757716	19.4625475443608	-1.325103784322209	-1.925115583505451	104	125	Yes	No	Hb_adm<110	Hb_exit<110	34.56752688492855	39.21371112672627	5.249383636299238	10.14191425491924	No	No	No	No	No	No	Yes	SF_exit<12	SF_adm>=12	moderate deficiency	marked deficiency	adequate or moderate	Marked or severate	Yes	No
49	Yes	Standard	Male	33	37	>=12mo	>=12mo	No	No	Team 2	8.4	82.05	118.5	9.6	85.40000000000001	128.5	330.324	.316112993984954	13.8155736426404	419.333	.145690213836427	8.81054446308892	-.3890522082844622	.512770925468364	112	124	No	No	Hb_adm>=110	Hb_exit<110	16.51109819467523	16.51109819467523	8.094405073100793	8.094405073100793	No	No	No	No	No	No	No	SF_exit<12	SF_adm>=12	moderate deficiency	adequate	adequate or moderate	adequate or moderate	Yes	No
50	Yes	Standard	Male	40.703022	41.622864	>=12mo	>=12mo	No	No	Team 2	9.550000000000001	86.90000000000001	127.5	12.1	87.25	149.5	254.66	.585294788478904	3.97548308415182	365.341	.371636532318011	9.4973273494826	-.163000432157913	-.1971925789439996	88	118	Yes	No	Hb_adm<110	Hb_exit<110	33.06087982792531	33.06087982792531	5.10719334897273	5.10719334897273	No	No	No	No	No	No	No	SF_exit<12	SF_adm>=12	moderate deficiency	moderate deficiency	adequate or moderate	adequate or moderate	Yes	Yes
51	Yes	Reduced	Male	19.218134	20.367937	>=12mo	>=12mo	Yes	Yes	Team 2	6.45	70.95	119.5	7.8	72.25	132.5	145.519	.526592578973234	24.226378004945	152.655	.319764268484042	9.670662112671399	-1.52600085157707	-.6485617934193409	108	108	Yes	Yes	Hb_adm<110	Hb_exit<110	134.9544008554146	134.9544008554146	7.817788343140329	7.817788343140329	No	No	No	No	No	No	No	SF_exit<12	SF_adm>=12	marked deficiency	moderate deficiency	Marked or severate	adequate or moderate	No	No
52	Yes	Reduced	Male	13.173456	14.55322	>=12mo	>=12mo	Yes	Yes	Team 2	7.35	72.25	112.5	8.199999999999999	73.80000000000001	130.5	96.893	2.28419441757754	9.77773048282817	138.78	.690082791657859	11.3600810694414	-2.091968309956564	-1.265105645220657	67	101	Yes	Yes	Hb_adm<110	Hb_exit<110	9.427965840805655	9.427965840805655	13.71338749815991	13.71338749815991	Yes	Yes	Yes	No	Yes	Yes	Yes	SF_exit<12	SF_adm>=12	marked deficiency	moderate deficiency	Marked or severate	adequate or moderate	Yes	No
53	Yes	Reduced	Male	24.34297	25.492773	>=12mo	>=12mo	Yes	Yes	Team 2	8.1	78.75	111.5	9.6	80.95	133.5	83.741	.133933791975635	7.48319522040346	121.467	.184527288213544	5.79595992528843	-.3282694809334679	-.1402880758994072	60	104	Yes	Yes	Hb_adm<110	Hb_exit<110	11.03622125508486	11.03622125508486	26.57862018868225	26.57862018868225	Yes	Yes	Yes	No	Yes	Yes	Yes	SF_exit<12	SF_adm>=12	moderate deficiency	moderate deficiency	adequate or moderate	adequate or moderate	Yes	No
54	No	Reduced	Female	7.6544023	9.4940863	< 12mo	< 12mo	Yes	Yes	Team 1	6.15	63	113.5	7.1	68.2	128									86	94	Yes	Yes	Hb_adm<110	Hb_exit<110	17.53678893788503	17.53678893788503	7.385090950429346	7.385090950429346	No	No	No	No	No	No	No	SF_exit<12	SF_adm>=12					Yes	Yes
55	Yes	Standard	Male	6.73456	9.2641258	< 12mo	< 12mo	Yes	Yes	Team 2	5.85	67.25	111.5	7.6	71.95	132.5	222.572	2.0032163602238	20.3202567048912	314.066	1.01781979872055	11.2572962338732	-1.957530992869951	-1.003556563605029	96	111	Yes	No	Hb_adm<110	Hb_exit<110	9.556003254694678	9.556003254694678	7.768468142162949	7.768468142162949	Yes	Yes	Yes	No	No	No	No	SF_exit<12	SF_adm>=12	marked deficiency	moderate deficiency	Marked or severate	adequate or moderate	No	No
56	Yes	Standard	Female	16.95138	20.630749	>=12mo	>=12mo	Yes	Yes	Team 2	6.2	69.65000000000001	124.5	7.25	73	134.5	181.466	.321390343519699	9.218300336505211	220.104	.441935067315242	8.43155008413412	-.5175672943126414	-.5396188319373659	99	128	Yes	No	Hb_adm<110	Hb_exit<110	10.05708945503324	67.23847865678572	9.354884876716554	2.069412761076279	Yes	No	Yes	No	No	Yes	No	SF_exit<12	SF_adm<12	moderate deficiency	moderate deficiency	adequate or moderate	adequate or moderate	No	No
57	No	Reduced	Male	6.3403416	7.7201052	< 12mo	< 12mo	Yes	Yes	Team 2	4.85	59.1	108.5	6	61.34999999999999	126.5									107	91	Yes	Yes	Hb_adm<110	Hb_exit<110	23.56469521422167	23.56469521422167	18.79966148859289	18.79966148859289	No	No	No	No	No	Yes	Yes	SF_exit<12	SF_adm>=12					No	No
58	Yes	Standard	Female	58	62	>=12mo	>=12mo	No	No	Team 2	13.1	107.45	130.5	12.9	108.15	132.5	238.832	.239638405796359	6.25554867029195				.0679311214896741	.6414072766669706	133		No		Hb_adm>=110		43.09650343450082	43.09650343450082	5.763715778616022	5.763715778616022	No	No	No			No	No	SF_exit<12	SF_adm>=12	adequate	adequate	adequate or moderate	adequate or moderate	No	No
59	No	Reduced	Male	8.3114319	8.5413933	< 12mo	< 12mo	Yes	Yes	Team 2	5.9	66.95	114.5	6.4	67.25	117.5									89	39	Yes	Yes	Hb_adm<110	Hb_exit<110	5.105331209484817	5.105331209484817	10.60622760266459	10.60622760266459	Yes	Yes	Yes	No	Yes	Yes	Yes	SF_exit<12	SF_adm>=12					No	No
60	No	Standard	Female	16.787123	19.776609	>=12mo	>=12mo	Yes	No	Team 2	7.15	77.55	123.5	8.050000000000001	79.84999999999999	134.5									74		Yes		Hb_adm<110														SF_adm>=12					No	No
61	Yes	Reduced	Male	9.6911955	13.370565	< 12mo	>=12mo	Yes	Yes	Team 2	4.4	60	98.5	5.5	64.55	110.5	95.857	1.18928478908461	14.6462777906013	284.708	1.15460109228499	9.07816024851968	-1.953779283378628	-1.009012308996047	77	101	Yes	Yes	Hb_adm<110	Hb_exit<110	5.336764691755358	5.336764691755358	14.79621357111014	14.79621357111014	Yes	Yes	Yes	Yes	Yes	Yes	Yes	SF_exit<12	SF_adm<12	marked deficiency	moderate deficiency	Marked or severate	adequate or moderate	No	No
62	Yes	Standard	Male	6.2089357	9.8883047	< 12mo	< 12mo	Yes	Yes	Team 2	5.75	65.2	119.5	6.85	69	126.5	170.909	.332475117151628	8.64060056274309	196.291	.54272099965953	9.39057442268855	-.5352796344763562	-.7987368808451829	116	114	No	No	Hb_adm>=110	Hb_exit<110	40.01821727453483	40.01821727453483	5.150104857451328	5.150104857451328	No	No	No	No	No	No	No	SF_exit<12	SF_adm>=12	moderate deficiency	moderate deficiency	adequate or moderate	adequate or moderate	No	No
63	No	Reduced	Female	16.064388	19.743759	>=12mo	>=12mo	Yes	Yes	Team 2	6.45	72.40000000000001	114.5	7	75.34999999999999	121.5									90	94	Yes	Yes	Hb_adm<110	Hb_exit<110	31.54880223591569	31.54880223591569	29.53987395458357	29.53987395458357	No	No	No	No	No	Yes	Yes	SF_exit<12	SF_adm>=12					No	Yes
64	Yes	Reduced	Male	24.572931	25.032852	>=12mo	>=12mo	No	No	Team 2	8.149999999999999	79.95	122.5	9.199999999999999	80.90000000000001	135	312.55	.338289317883928	7.07098357717575	334.067	.261957290160769	8.64029494448055	-.0541719759648907	.0208254029167477	99	112	Yes	No	Hb_adm<110	Hb_exit<110	17.56712034099951	10.63280023239161	10.7483464663437	14.90284241943714	No	Yes	No	No	No	Yes	Yes	SF_exit<12	SF_adm>=12	moderate deficiency	adequate	adequate or moderate	adequate or moderate	Yes	No
65	No	Standard	Female	11	15	< 12mo	>=12mo	Yes	No	Team 1	5.4	65.40000000000001	106	5.85	68.25	113.5									95		Yes		Hb_adm<110		3.974776909584079	3.974776909584079	9.274342891013859	9.274342891013859	Yes	Yes	Yes			Yes	Yes	SF_exit<12	SF_adm<12					No	Yes
66	No	Standard	Female	29	32	>=12mo	>=12mo	No	No	Team 2	7.9	80.65000000000001	123.5	9	82.75	136									100	124	Yes	No	Hb_adm<110	Hb_exit<110	2.748792029853311	2.748792029853311	13.55141559713078	13.55141559713078	Yes	Yes	Yes	No	No	Yes	Yes	SF_exit<12	SF_adm<12					No	Yes
67	Yes	Standard	Female	9	10	< 12mo	< 12mo	Yes	Yes	Team 2	5.75	67.09999999999999	112.5	6.9	68.25	129.5	309.202	.413180808227326	5.83647973252079	364.37	.312087180977661	4.74302037810555	-.0657812898909819	.3369517186886836	86	101	Yes	Yes	Hb_adm<110	Hb_exit<110	2.39519082003018	2.39519082003018	9.496624063983441	9.496624063983441	Yes	Yes	Yes	Yes	Yes	Yes	Yes	SF_exit<12	SF_adm<12	moderate deficiency	adequate	adequate or moderate	adequate or moderate	No	No
68	No	Reduced	Female	6.1432328	9.8226023	< 12mo	< 12mo	Yes	Yes	Team 2	4.4	63.2	98.5	5.65	65.45	113.5									90		Yes		Hb_adm<110		10.27612819105863	10.27612819105863	7.259402132779462	7.259402132779462	Yes	Yes	Yes			No	No	SF_exit<12	SF_adm>=12					No	No
69	Yes	Reduced	Female	9.13272	10.052563	< 12mo	< 12mo	Yes	Yes	Team 2	5.3	64.40000000000001	116.5	6.3	65.25	127.5	175.012	.496922450881001	15.3450142547511	300.406	.290946999542313	8.120013356497109	-1.110006341147924	-.070895655820886	113	111	No	No	Hb_adm>=110	Hb_exit<110	7.185783915858101	7.185783915858101	6.090583301888469	6.090583301888469	Yes	Yes	No	No	No	No	No	SF_exit<12	SF_adm>=12	moderate deficiency	moderate deficiency	adequate or moderate	adequate or moderate	No	No
70	Yes	Standard	Male	18.692511	19.612352	>=12mo	>=12mo	Yes	Yes	Team 2	7.1	74.75	123.5	8.649999999999999	75.95	141.5	222.28	.248128780790578	14.3286812872212	255.855	.529926444089041	10.8079192844944	-.5050930986009852	-.7090806247331596	96	105	Yes	Yes	Hb_adm<110	Hb_exit<110	4.929632949813636	29.55009822450707	16.48013299084062	8.134992288761453	Yes	No	Yes	No	No	Yes	No	SF_exit<12	SF_adm>=12	moderate deficiency	moderate deficiency	adequate or moderate	adequate or moderate	No	No
71	Yes	Reduced	Female	9.0670176	12.056504	< 12mo	>=12mo	Yes	No	Team 2	5.45	64.95	113.5	6.8	67.45	126	385.865	.300454340875699	8.079816207559141	293.919	.191854039268559	5.03493211778981	.0664897468615117	.4685653527088084	117	111	No	No	Hb_adm>=110	Hb_exit<110	48.99268903573798	48.99268903573798	5.783181770635352	5.783181770635352	No	No	No	No	No	No	No	SF_exit<12	SF_adm>=12	adequate	adequate	adequate or moderate	adequate or moderate	No	No
72	Yes	Standard	Female	15.998686	17.838371	>=12mo	>=12mo	Yes	Yes	Team 2	6.35	71.95	112.5	7.7	73.25	129.5	219.812	1.26525229337958	18.9617664387802	287.531	1.12437408236956	8.94081627415461	-1.655256608357384	-.9779945278591643	104	109	Yes	Yes	Hb_adm<110	Hb_exit<110	23.55	23.55	7.13	7.13	No	No	No	No	No	No	No	SF_exit<12	SF_adm>=12	marked deficiency	moderate deficiency	Marked or severate	adequate or moderate	No	No
73	Yes	Reduced	Female	9.3626804	10.972404	< 12mo	< 12mo	Yes	Yes	Team 2	5.65	66.95	110.5	7.3	69	127.5	306.212	.236305786347937	6.16451140969728	427.66	.259839961339139	4.11017109537658	.2391531126132611	.6396125894360759	102	107	Yes	Yes	Hb_adm<110	Hb_exit<110	6.325201735038357	6.325201735038357	8.34801553724151	8.34801553724151	Yes	Yes	Yes	Yes	Yes	Yes	Yes	SF_exit<12	SF_adm<12	adequate	adequate	adequate or moderate	adequate or moderate	No	No
74	Yes	Standard	Male	17.148489	17.838371	>=12mo	>=12mo	Yes	Yes	Team 2	7.5	77.45	113.5	9.4	78.2	142.5	65.748	.265022339713351	8.007909989789111	144.048	.269931876808149	7.68288883166448	-.9299712334489205	-.4410026995102587	107	112	Yes	No	Hb_adm<110	Hb_exit<110	36.02285692430976	36.02285692430976	6.082349801952049	6.082349801952049	No	No	No	No	No	No	No	SF_exit<12	SF_adm>=12	moderate deficiency	moderate deficiency	adequate or moderate	adequate or moderate	No	No
75	Yes	Reduced	Male	9.4940863	13.173456	< 12mo	>=12mo	Yes	Yes	Team 2	4.7	63.45	102.5	6.3	67.75	125.5	213.568	.364607590531973	13.5377079404606	283.594	.261277684814588	8.1319536510206	-.7284078464255372	-.0410750266333048	118	120	No	No	Hb_adm>=110	Hb_exit<110	14.30836429878811	14.30836429878811	7.739807628961169	7.739807628961169	No	No	No	No	No	No	No	SF_exit<12	SF_adm>=12	moderate deficiency	moderate deficiency	adequate or moderate	adequate or moderate	No	No
76	No	Reduced	Female	6.4717479	9.9211559	< 12mo	< 12mo	Yes	Yes	Team 1	5.2	63.2	112	6.199999999999999	68.40000000000001	118									115		No		Hb_adm>=110		5.145	5.145	9.190000000000003	9.190000000000003	Yes	Yes	No			Yes	Yes	SF_exit<12	SF_adm<12					Yes	No
77	Yes	Reduced	Female	11.202365	14.881735	< 12mo	>=12mo	Yes	Yes	Team 2	6.05	69.34999999999999	106.5	7.4	73.34999999999999	125	159.86	.729900814560218	12.1873051667443	227.278	.879042595161684	11.5173195710731	-1.256151933542551	-1.123259350685292	102	117	Yes	No	Hb_adm<110	Hb_exit<110	26.38	26.38	8.969999999999999	8.969999999999999	No	No	No	No	No	Yes	Yes	SF_exit<12	SF_adm>=12	moderate deficiency	moderate deficiency	adequate or moderate	adequate or moderate	No	No
78	No	Reduced	Male	22.306175	25.065702	>=12mo	>=12mo	Yes	No	Team 2	7.3	76.25	125.5	8.5	77.45	133.5									86		Yes		Hb_adm<110		67.60447607833567	67.60447607833567	24.9139576074535	24.9139576074535	No	No	No			Yes	Yes	SF_exit<12	SF_adm>=12					No	No
79	Yes	Standard	Female	10.183969	11.793693	< 12mo	< 12mo	Yes	Yes	Team 2	5.3	64.95	112.5	6.3	66.25	125.5	196.3	.169288148816094	9.63994252758588	223.854	.261631533325074	6.93370272731581	-.1050197752223957	-.0893320636924975	91	57	Yes	Yes	Hb_adm<110	Hb_exit<110	7.913492471765252	7.913492471765252	18.98458061407277	18.98458061407277	Yes	Yes	Yes	No	Yes	Yes	Yes	SF_exit<12	SF_adm>=12	moderate deficiency	moderate deficiency	adequate or moderate	adequate or moderate	No	No
80	Yes	Standard	Female	21.123522	22.503284	>=12mo	>=12mo	Yes	Yes	Team 2	7.45	78.25	121.5	8.699999999999999	79.95	132.5	406.534	.138811935083366	6.05990830344263	406.007	.204528551146212	6.10171987882071	.7570684028498228	.5101936652302572	112	134	No	No	Hb_adm>=110	Hb_exit<110	18.89879853276609	18.89879853276609	7.18684136052437	7.18684136052437	No	No	No	No	No	No	No	SF_exit<12	SF_adm>=12	adequate	adequate	adequate or moderate	adequate or moderate	No	No
81	No	Standard	Male	18.626806	19.316689	>=12mo	>=12mo	Yes	No	Team 2	7.5	71.95	113.5												97		Yes		Hb_adm<110		4.217543412391898		24.62791627682275		Yes		Yes			Yes			SF_adm<12					No	No
82	No	Standard	Male	7.3587384	11.038108	< 12mo	< 12mo	Yes	Yes	Team 2	5.45	66.45	112.5	6.15	68	117									126	126	No	No	Hb_adm>=110	Hb_exit<110													SF_adm>=12					No	No
83	No	Reduced	Male	8.0486202	9.4283838	< 12mo	< 12mo	Yes	Yes	Team 1	5.2	64.5	114	6.8	66.5	136									70	109	Yes	Yes	Hb_adm<110	Hb_exit<110	4.288889092539836	4.288889092539836	13.49234939371729	13.49234939371729	Yes	Yes	Yes	Yes	Yes	Yes	Yes	SF_exit<12	SF_adm<12					No	No
84	No	Reduced	Female	6.4717479	9.2312746	< 12mo	< 12mo	Yes	Yes	Team 1	4.3	59.3	113	5.4	64.45	116.5									104		Yes		Hb_adm<110														SF_adm>=12					No	No
85	No	Reduced	Female	6.9316688	10.151117	< 12mo	< 12mo	Yes	No	Team 1	4.9	61	107	5.05	64.25	111									111		No		Hb_adm>=110		17.615	17.615	9.625	9.625	No	No	No			Yes	Yes	SF_exit<12	SF_adm>=12					No	Yes
86	No	Reduced	Female	14.55322	18.232588	>=12mo	>=12mo	Yes	Yes	Team 1	5.5	65.75	107	6.6	70.19999999999999	115.5									72		Yes		Hb_adm<110		3.057754152301026	3.057754152301026	34.1857441250428	34.1857441250428	Yes	Yes	Yes			Yes	Yes	SF_exit<12	SF_adm<12					No	Yes
87	No	Standard	Male	6	10	< 12mo	< 12mo	Yes	Yes	Team 1	4.65	60.15000000000001	110	4.2	60.95	101									111		No		Hb_adm>=110		10.75248458386313	10.75248458386313	6.562412723994559	6.562412723994559	Yes	Yes	No			No	No	SF_exit<12	SF_adm>=12					No	No
88	No	Standard	Male	11.925098	14.454665	< 12mo	>=12mo	Yes	No	Team 1	5.9	68	111	7.55	70.25	130.5									68		Yes		Hb_adm<110		40.19891676213112	40.19891676213112	7.850294334375412	7.850294334375412	No	No	No			No	No	SF_exit<12	SF_adm>=12					No	No
89	No	Standard	Male	6.3403416	8.1800261	< 12mo	< 12mo	Yes	Yes	Team 1	5.3	61.95	112	6.55	64.75	131.5									106	89	Yes	Yes	Hb_adm<110	Hb_exit<110	12.58248320072469	12.58248320072469	10.9356745900332	10.9356745900332	No	No	No	No	No	Yes	Yes	SF_exit<12	SF_adm>=12					No	No
90	No	Reduced	Female	7.1944809	10.87385	< 12mo	< 12mo	Yes	Yes	Team 1	5.1	62.45	113.5	6	67.5	116.5									106		Yes		Hb_adm<110		47.02598069478467	47.02598069478467	4.251713101220903	4.251713101220903	No	No	No			No	No	SF_exit<12	SF_adm>=12					No	Yes
91	No	Standard	Female	6.9973717	8.1471748	< 12mo	< 12mo	Yes	No	Team 1	5.35	61	113.5	5.7	62.15000000000001	117.5									95		Yes		Hb_adm<110		3.517598069152223	3.517598069152223	31.01983887096545	31.01983887096545	Yes	Yes	Yes			Yes	Yes	SF_exit<12	SF_adm<12					No	Yes
92	Yes	Reduced	Male	12.023653	12.943496	>=12mo	>=12mo	Yes	Yes	Team 1	6.4	67.5	112.5	7.5	68.84999999999999	133.5	60.861	1.17523155389605	19.5549981743727	311.487	.762134383960298	17.0587561707051	-2.376417298894201	-1.084288964434524	87	102	Yes	Yes	Hb_adm<110	Hb_exit<110	.7623030163917565	4.950088629204016	16.53022394952478	10.63218374267841	Yes	Yes	Yes	Yes	Yes	Yes	Yes	SF_exit<12	SF_adm<12	marked deficiency	moderate deficiency	Marked or severate	adequate or moderate	No	No
93	Yes	Standard	Male	12.877792	14.027596	>=12mo	>=12mo	Yes	Yes	Team 1	6.9	73	123.5	8.649999999999999	73.90000000000001	140.5	209.393	1.27840047095059	11.8436393164472	292.888	.185993794936378	8.017803386099111	-1.411928322464706	.1971333844536416	102	122	Yes	No	Hb_adm<110	Hb_exit<110	14.5	9.255990925696411	6.105	10.07564610190484	No	Yes	No	No	No	No	Yes	SF_exit<12	SF_adm>=12	marked deficiency	adequate	Marked or severate	adequate or moderate	No	Yes
94	No	Standard	Male	25.427069	25.427069	>=12mo	>=12mo	No	No	Team 1	7.4	76.8	113.5												102		Yes		Hb_adm<110		8.978599368654004		14.45866376784523		Yes		Yes			Yes			SF_adm>=12					Yes	No
95	Yes	Reduced	Male	8.3442841	9.9540081	< 12mo	< 12mo	Yes	Yes	Team 1	5.45	62.25	110.5	6.4	64	125	75.7	.254119473215758	12.0976885272071	110.812	.812300355197797	14.2857240249592	-1.067876371008222	-1.630887081124761	100	105	Yes	Yes	Hb_adm<110	Hb_exit<110	10.14204277249509	11.65534709702179	7.43588076710682	9.780898337118694	Yes	Yes	Yes	No	Yes	No	Yes	SF_exit<12	SF_adm>=12	moderate deficiency	marked deficiency	adequate or moderate	Marked or severate	Yes	Yes
96	No	Standard	Female	9.1655712	10.085414	< 12mo	< 12mo	Yes	Yes	Team 1	5.6	65.34999999999999	112.5	6.95	67	126.5									117	115	No	No	Hb_adm>=110	Hb_exit<110	14.14787770044793	14.14787770044793	6.361513574628413	6.361513574628413	No	No	No	No	No	No	No	SF_exit<12	SF_adm>=12					No	No
97	No	Reduced	Male	21.189224	24.868593	>=12mo	>=12mo	Yes	No	Team 1	7.7	77.95	116.5	8.4	80.05	121.5									87		Yes		Hb_adm<110		2.318312972229072	2.318312972229072	22.61248041057136	22.61248041057136	Yes	Yes	Yes			Yes	Yes	SF_exit<12	SF_adm<12					Yes	No
98	Yes	Reduced	Male	11.662287	13.961892	< 12mo	>=12mo	Yes	Yes	Team 1	6.05	68.95	113.5	7.75	72.7	134.5	176.525	1.32462748614937	13.5584035599845	218.887	.250473591448229	5.78385126577817	-1.61387733028859	.0352464516188659	87	110	Yes	No	Hb_adm<110	Hb_exit<110	2.406536225812328	2.406536225812328	11.91026269238846	11.91026269238846	Yes	Yes	Yes	No	No	Yes	Yes	SF_exit<12	SF_adm<12	marked deficiency	adequate	Marked or severate	adequate or moderate	No	No
99	No	Reduced	Female	37.385021	40.144547	>=12mo	>=12mo	No	No	Team 1	7.05	77	104.5	8.800000000000001	78.64999999999999	125.5									92		Yes		Hb_adm<110		5.406144784011308	5.406144784011308	19.17860766890652	19.17860766890652	Yes	Yes	Yes			Yes	Yes	SF_exit<12	SF_adm>=12					No	Yes
100	No	Standard	Female	7.4901447	10.479632	< 12mo	< 12mo	Yes	No	Team 1	5.15	63	110.5	5.8	64.34999999999999	118.5									89		Yes		Hb_adm<110		47.13665776278083	47.13665776278083	5.989015769435998	5.989015769435998	No	No	No			No	No	SF_exit<12	SF_adm>=12					No	No
101	Yes	Standard	Female	6.570302	9.0998688	< 12mo	< 12mo	Yes	Yes	Team 1	4.85	61	101	6.95	65.5	127.5	158.909	.204232402300938	11.1542969787784	221.345	.216991950565638	6.33504595926974	-.4384023463055098	.0744704182157935	99	112	Yes	No	Hb_adm<110	Hb_exit<110	16.83868613698581	16.83868613698581	6.36539898212324	6.36539898212324	No	No	No	No	No	No	No	SF_exit<12	SF_adm>=12	moderate deficiency	adequate	adequate or moderate	adequate or moderate	No	Yes
102	No	Reduced	Male	6.3074903	8.1471748	< 12mo	< 12mo	Yes	Yes	Team 1	4.4	57.5	91.5	6.45	62.25	127.5									63	99	Yes	Yes	Hb_adm<110	Hb_exit<110													SF_adm>=12					No	No
103	Yes	Reduced	Female	22	23	>=12mo	>=12mo	Yes	Yes	Team 1	7.4	77.05	118.5	8.5	78.05	128.5	219.257	.531877038145224	6.56686167085831	258	.870694080172428	5.66282465613558	-.5026170844168586	-.6132350939211746	93	120	Yes	No	Hb_adm<110	Hb_exit<110	9.223779775000938	9.223779775000938	6.076991469931096	6.076991469931096	Yes	Yes	Yes	No	No	No	No	SF_exit<12	SF_adm>=12	moderate deficiency	moderate deficiency	adequate or moderate	adequate or moderate	Yes	Yes
104	Yes	Standard	Male	7.9500656	9.0998688	< 12mo	< 12mo	Yes	Yes	Team 1	5.35	66.45	112	7	68	127.5	159.388	.46481432763012	9.787625742069819	198.928	.395975912225579	7.91446741692698	-.8558855782681856	-.4958619536339558	103	107	Yes	Yes	Hb_adm<110	Hb_exit<110	7.60715644344734	7.60715644344734	9.068370106266997	9.068370106266997	Yes	Yes	Yes	Yes	Yes	Yes	Yes	SF_exit<12	SF_adm<12	moderate deficiency	moderate deficiency	adequate or moderate	adequate or moderate	No	No
105	No	Reduced	Male	9.13272	10.052563	< 12mo	< 12mo	Yes	Yes	Team 1	6	66.65000000000001	124.5	6.95	67.5	136.5									85	111	Yes	No	Hb_adm<110	Hb_exit<110													SF_adm>=12					Yes	No
106	Yes	Standard	Female	9.9211559	10.840999	< 12mo	< 12mo	Yes	Yes	Team 1	7	68.95	113.5	7.7	70.5	126	87.874	1.2732549703899	24.043993134068	293.559	.762368931866821	12.7957547282413	-2.330222697377422	-.947447365457034	71	108	Yes	Yes	Hb_adm<110	Hb_exit<110	54.01048171657043	54.01048171657043	13.01023353252861	13.01023353252861	No	No	No	No	No	Yes	Yes	SF_exit<12	SF_adm>=12	marked deficiency	moderate deficiency	Marked or severate	adequate or moderate	No	No
107	No	Reduced	Female	6	9	< 12mo	< 12mo	Yes	No	Team 1	5.85	65	114.5	6.25	67.90000000000001	114.5									119		No		Hb_adm>=110		16.38739963605263	16.38739963605263	9.382039691931283	9.382039691931283	No	No	No			Yes	Yes	SF_exit<12	SF_adm>=12					No	No
108	Yes	Standard	Male	6.1432328	9.8226023	< 12mo	< 12mo	Yes	Yes	Team 1	4.15	58.15000000000001	97	6	65.5	114	164.148	.267891077351335	13.7597292917402	207.438	.465258044892923	9.04058580015213	-.7109882621873421	-.6491578817887311	97	108	Yes	Yes	Hb_adm<110	Hb_exit<110	4.345182333964781	4.345182333964781	13.19933298485851	13.19933298485851	Yes	Yes	Yes	Yes	Yes	Yes	Yes	SF_exit<12	SF_adm<12	moderate deficiency	moderate deficiency	adequate or moderate	adequate or moderate	No	No
109	Yes	Standard	Male	6.2089357	9.1984234	< 12mo	< 12mo	Yes	Yes	Team 1	5.8	65.55	117.5	7.1	69.5	126.5	174.004	.328318695589993	9.57376418424565	267.653	.165307669587635	6.02657189199469	-.5790459788871802	.3912366136008565	114	110	No	No	Hb_adm>=110	Hb_exit<110	11.123169282602	11.123169282602	6.042093982610782	6.042093982610782	Yes	Yes	No	No	No	No	No	SF_exit<12	SF_adm>=12	moderate deficiency	adequate	adequate or moderate	adequate or moderate	No	Yes
110	Yes	Reduced	Female	8.5413933	11.070959	< 12mo	< 12mo	Yes	Yes	Team 1	5.7	67	114.5	7.35	71.65000000000001	135.5	138.741	.795644290041803	10.4574910014016	315.129	.240540353872375	7.1807166533964	-1.300745335679265	.1515757732560349	104	116	Yes	No	Hb_adm<110	Hb_exit<110	11.13	11.13	8.26	8.26	Yes	Yes	Yes	No	No	No	No	SF_exit<12	SF_adm<12	moderate deficiency	adequate	adequate or moderate	adequate or moderate	No	Yes
111	Yes	Standard	Female	8.6070957	12.056504	< 12mo	>=12mo	Yes	Yes	Team 1	5.2	61.2	113.5	5.8	64.2	118.5	281.631	.324002637943618	10.0976831200257				-.3100460932742437	-.3592110578193732	87		Yes		Hb_adm<110		18.02	3.151748912456943	8.529999999999998	11.46536420359309	No	Yes	No			Yes	Yes	SF_exit<12	SF_adm>=12	moderate deficiency	moderate deficiency	adequate or moderate	adequate or moderate	Yes	No
112	No	Reduced	Female	6.1103811	8.6399479	< 12mo	< 12mo	Yes	No	Team 1	5	62.3	105	5.55	64	109									110	55	No	Yes	Hb_adm>=110	Hb_exit<110	16.58	16.58	5.78	5.78	No	No	No	No	No	No	No	SF_exit<12	SF_adm>=12					No	No
113	Yes	Standard	Female	6.4060445	10.085414	< 12mo	< 12mo	Yes	Yes	Team 1	5.2	63	110	6.2	68.7	117	340.681	.421603569353771	11.5944943098311	589.669	.204634879617156	7.69504603219493	-.438949354735443	.5978044784589627	98	102	Yes	Yes	Hb_adm<110	Hb_exit<110	9.749607011607981	9.749607011607981	7.709251745388166	7.709251745388166	Yes	Yes	Yes	No	Yes	No	No	SF_exit<12	SF_adm>=12	moderate deficiency	adequate	adequate or moderate	adequate or moderate	No	Yes
114	No	Standard	Female	6.241787	7.6215506	< 12mo	< 12mo	Yes	Yes	Team 1	5.65	63	113.5	6.7	65.34999999999999	125									94	104	Yes	Yes	Hb_adm<110	Hb_exit<110													SF_adm>=12					No	No
115	Yes	Reduced	Female	6.2089357	9.8883047	< 12mo	< 12mo	Yes	Yes	Team 1	4.8	60.8	106.5	5.05	63	107	191.159	.152651135276045	13.8502926559594				-.2800176664293704	-.4726193297335953	112		No		Hb_adm>=110		37.33341177270143	37.33341177270143	8.510354261348899	8.510354261348899	No	No	No			Yes	Yes	SF_exit<12	SF_adm>=12	moderate deficiency	moderate deficiency	adequate or moderate	adequate or moderate	No	Yes
116	Yes	Standard	Male	6.2746387	9.9540081	< 12mo	< 12mo	Yes	Yes	Team 1	5.9	63.45	113.5	6.15	65	110.5	523.764	.576872561286726	11.1376481787838				-.3433196170469571	.0300881048396247	81		Yes		Hb_adm<110		5.70933694628774	5.70933694628774	12.2122703339601	12.2122703339601	Yes	Yes	Yes			Yes	Yes	SF_exit<12	SF_adm<12	moderate deficiency	adequate	adequate or moderate	adequate or moderate	No	Yes
117	No	Reduced	Female	6.5374508	10.21682	< 12mo	< 12mo	Yes	Yes	Team 1	5.15	63.5	107.5	5.6	69.2	109									92		Yes		Hb_adm<110		5.548556875686074	5.548556875686074	7.306453267038371	7.306453267038371	Yes	Yes	Yes			No	No	SF_exit<12	SF_adm<12					No	No
118	No	Standard	Female	6.1432328	9.8226023	< 12mo	< 12mo	Yes	Yes	Team 1	5	62	112.5	5.95	66.5	122.5									114	105	No	Yes	Hb_adm>=110	Hb_exit<110	11.25641471880578	11.25641471880578	5.826750754649633	5.826750754649633	Yes	Yes	No	No	Yes	No	No	SF_exit<12	SF_adm>=12					No	No
119	Yes	Reduced	Female	6.2089357	9.8883047	< 12mo	< 12mo	Yes	Yes	Team 1	5.2	61.5	104.5	6.2	66.5	125	206.332	.140418280591388	6.22838848287365	190.55	.529658998762716	11.7415329554048	.310622722229034	-.9366114689962021	122	126	No	No	Hb_adm>=110	Hb_exit<110	23.32927378486056	23.32927378486056	5.202404103392487	5.202404103392487	No	No	No	No	No	No	No	SF_exit<12	SF_adm>=12	adequate	moderate deficiency	adequate or moderate	adequate or moderate	No	Yes
120	Yes	Reduced	Female	6.5045991	10.183969	< 12mo	< 12mo	Yes	Yes	Team 1	5.3	63.05	113.5	5.2	65	110.5	377.765	.604471033294166	9.645433422611569				-.4833620069376411	-.1988844750311838	155		No		Hb_adm>=110		45.76773997713012	45.76773997713012	4.348117279821441	4.348117279821441	No	No	No			No	No	SF_exit<12	SF_adm>=12	moderate deficiency	moderate deficiency	adequate or moderate	adequate or moderate	No	No
121	No	Reduced	Female	6.2089357	9.8883047	< 12mo	< 12mo	Yes	Yes	Team 1	4.5	57.25	105	4.7	60.55	112.5									109		Yes		Hb_adm<110		16.93966695914608	16.93966695914608	6.691090259032791	6.691090259032791	No	No	No			No	No	SF_exit<12	SF_adm>=12					No	Yes
122	Yes	Reduced	Male	6.1103811	7.0302234	< 12mo	< 12mo	Yes	Yes	Team 1	5.3	63.84999999999999	105.5	6.35	65.45	131.5	286.273	2.05943023166398	27.7163167578575	633.819	.928869423806696	11.8957948228378	-2.007797968633243	-.557454590712461	120	108	No	Yes	Hb_adm>=110	Hb_exit<110	77.89430261001306	46.06663391847463	6.071292192633123	6.422466367687823	No	No	No	No	No	No	No	SF_exit<12	SF_adm>=12	marked deficiency	moderate deficiency	Marked or severate	adequate or moderate	No	No
123	Yes	Standard	Male	7.3915901	8.5413933	< 12mo	< 12mo	Yes	Yes	Team 1	5.1	59.5	114	5.35	60.84999999999999	114.5	193.729	.376699837282698	8.444140495670331	342.249	.162538880605816	6.199468379913	-.5210234175489497		106	110	Yes	No	Hb_adm<110	Hb_exit<110	9.048720685453494	9.048720685453494	10.55727458315839	10.55727458315839	Yes	Yes	Yes	No	No	Yes	Yes	SF_exit<12	SF_adm<12	moderate deficiency		adequate or moderate		Yes	No
124	Yes	Standard	Male	6.2746387	9.9540081	< 12mo	< 12mo	Yes	Yes	Team 1	5.65	61.84999999999999	110	5.8	64.75	107	129.457	.206338514544061	13.2611057200433				-.6743206560082188	-.4014994636259542	114		No		Hb_adm>=110		52.48530721503859	52.48530721503859	5.11192761374151	5.11192761374151	No	No	No			No	No	SF_exit<12	SF_adm>=12	moderate deficiency	moderate deficiency	adequate or moderate	adequate or moderate	No	No
125	No	Standard	Male	6.0118265	7.851511	< 12mo	< 12mo	Yes	Yes	Team 1	4.3	57	108	5.85	61	134.5									50	72	Yes	Yes	Hb_adm<110	Hb_exit<110													SF_adm>=12					No	No
126	No	Standard	Female	6	8	< 12mo	< 12mo	Yes	Yes	Team 1	4.9	62.4	105	6.35	64.75	126.5									87	124	Yes	No	Hb_adm<110	Hb_exit<110	25.55593448183313	25.55593448183313	4.855497046501763	4.855497046501763	No	No	No	No	No	No	No	SF_exit<12	SF_adm>=12					Yes	No
127	No	Reduced	Female	6.2089357	9.6583443	< 12mo	< 12mo	Yes	Yes	Team 1	4.9	58.15000000000001	109.5	6.2	62.15000000000001	126.5									104	118	Yes	No	Hb_adm<110	Hb_exit<110	12.04284795453363	12.04284795453363	10.7710576912216	10.7710576912216	No	No	No	No	No	Yes	Yes	SF_exit<12	SF_adm>=12					No	Yes
128	Yes	Reduced	Male	6.4388962	9.4283838	< 12mo	< 12mo	Yes	Yes	Team 1	5.7	62.45	112.5	5.55	63.3	115.5	157.981	.115483013085458	8.2282004710754				.0942198174244136	.7773306700786073	79		Yes		Hb_adm<110		1.882294580764077	1.882294580764077	29.22732258853499	29.22732258853499	Yes	Yes	Yes			Yes	Yes	SF_exit<12	SF_adm<12	adequate	adequate	adequate or moderate	adequate or moderate	No	No
129	No	Standard	Male	16.064388	16.984232	>=12mo	>=12mo	Yes	Yes	Team 1	6.85	72.45	118.5	6.9	73.45	122.5									116		No		Hb_adm>=110		14.46788025634815	14.46788025634815	5.236243592620585	5.236243592620585	No	No	No			No	No	SF_exit<12	SF_adm>=12					No	No
130	Yes	Reduced	Female	8.6070957	10.44678	< 12mo	< 12mo	Yes	Yes	Team 1	5.8	65.5	114.5	6.9	68.45	126	95.849	1.03753294685017	11.5002931568553	110.597	.436997581774732	7.00933428004004	-1.732573880079966	-.8377099302574526	112	102	No	Yes	Hb_adm>=110	Hb_exit<110	14.00343042331985	14.00343042331985	6.459574672417852	6.459574672417852	No	No	No	No	No	No	No	SF_exit<12	SF_adm>=12	marked deficiency	moderate deficiency	Marked or severate	adequate or moderate	No	No
131	Yes	Standard	Male	23.127464	26.116951	>=12mo	>=12mo	Yes	Yes	Team 1	6.5	70.45	118.5	7.9	72.45	128.5	416.621	.503418654244464	25.4419457048785	322.941	.377147188404747	8.53884874181511	-.9006135261228172	-.2166158852547236	108	96	Yes	Yes	Hb_adm<110	Hb_exit<110	12.32033779362526	40.50608914738987	5.02910586378676	2.834231821573445	No	No	No	No	No	No	No	SF_exit<12	SF_adm>=12	moderate deficiency	moderate deficiency	adequate or moderate	adequate or moderate	No	No
132	No	Reduced	Female	9.5597897	12.549277	< 12mo	>=12mo	Yes	Yes	Team 1	6.3	70.05	116	7.55	71.65000000000001	133									94	101	Yes	Yes	Hb_adm<110	Hb_exit<110	35.97664913198449	35.97664913198449	3.057822480236874	3.057822480236874	No	No	No	No	No	No	No	SF_exit<12	SF_adm>=12					No	No
133	No	Standard	Male	6.9973717	10.676742	< 12mo	< 12mo	Yes	Yes	Team 1	4.65	59.5	112.5	5.6	63.15000000000001	115.5									96	95	Yes	Yes	Hb_adm<110	Hb_exit<110	10.97798854141413	10.97798854141413	15.45759690506222	15.45759690506222	Yes	Yes	Yes	No	Yes	Yes	Yes	SF_exit<12	SF_adm>=12					No	No
134	Yes	Reduced	Male	20.597897	23.127464	>=12mo	>=12mo	Yes	No	Team 1	7.8	77	114	8.800000000000001	79.34999999999999	125.5	318.767	.120927053486348	5.65839226095857	242.025	.126366074401607	5.55812181657948	.7341131883855311	.545991725022952	88	99	Yes	Yes	Hb_adm<110	Hb_exit<110	21.42138049170018	21.42138049170018	7.514981386280987	7.514981386280987	No	No	No	No	No	No	No	SF_exit<12	SF_adm>=12	adequate	adequate	adequate or moderate	adequate or moderate	No	Yes
135	No	Reduced	Male	9.13272	10.052563	< 12mo	< 12mo	Yes	Yes	Team 1	5.5	65.5	114	7.1	66.5	134.5									94	120	Yes	No	Hb_adm<110	Hb_exit<110	2.323726894576052	2.323726894576052	8.496919065739302	8.496919065739302	Yes	Yes	Yes	No	No	Yes	Yes	SF_exit<12	SF_adm<12					No	No
136	Yes	Standard	Male	13.797635	16.09724	>=12mo	>=12mo	Yes	Yes	Team 1	6.5	71.09999999999999	119.5	8.1	73.34999999999999	133	81.236	2.61685322136604	22.0122756368307	234.558	2.06770839189189	11.5030169238207	-2.734629265446518	-1.611915607296685	65	108	Yes	Yes	Hb_adm<110	Hb_exit<110	6.097963409146753	6.097963409146753	5.986460207362549	5.986460207362549	Yes	Yes	Yes	No	Yes	No	No	SF_exit<12	SF_adm>=12	severe deficiency	marked deficiency	Marked or severate	Marked or severate	No	No
137	Yes	Standard	Male	20.466492	22.766098	>=12mo	>=12mo	Yes	Yes	Team 1	6.85	72.95	112.5	8.4	74.65000000000001	132	337.486	.856491803790196	5.67687024363812	306.075	1.04254113134163	5.72590869453176	-.4414305483688352	-.6255710859718119	65	101	Yes	Yes	Hb_adm<110	Hb_exit<110	12.8413500094581	12.8413500094581	15.73201416492887	15.73201416492887	No	No	No	No	No	Yes	Yes	SF_exit<12	SF_adm>=12	moderate deficiency	moderate deficiency	adequate or moderate	adequate or moderate	Yes	No
138	Yes	Reduced	Female	6.6360054	8.2457294	< 12mo	< 12mo	Yes	Yes	Team 1	5.1	63.2	113.5	6.55	64.65000000000001	133.5	204.548	.552998755584083	23.4557227215455	311.967	.289441341725961	4.70140753340246	-1.333950585175844	.2928629818029855	106	115	Yes	No	Hb_adm<110	Hb_exit<110	32.01010405700266	32.01010405700266	6.989929293940191	6.989929293940191	No	No	No	No	No	No	No	SF_exit<12	SF_adm>=12	moderate deficiency	adequate	adequate or moderate	adequate or moderate	Yes	No
139	No	Standard	Male	7.6872535	11.366623	< 12mo	< 12mo	Yes	No	Team 1	5.5	65.25	113.5	7	69	125.5									122		No		Hb_adm>=110		25.61835535936179	25.61835535936179	5.128472377731158	5.128472377731158	No	No	No			No	No	SF_exit<12	SF_adm>=12					No	No
140	No	Standard	Male	14.816031	15.505914	>=12mo	>=12mo	Yes	Yes	Team 1	6.25	70	131	7.3	70.5	137									115	126	No	No	Hb_adm>=110	Hb_exit<110	5.094705037573338	5.094705037573338	6.428716534655934	6.428716534655934	Yes	Yes	No	No	No	No	No	SF_exit<12	SF_adm<12					No	No
141	No	Reduced	Male	8.5085411	10.348226	< 12mo	< 12mo	Yes	No	Team 1	6	65.65000000000001	113.5	6.15	66.5	120									101		Yes		Hb_adm<110		7.513430918968719	7.513430918968719	9.100419803051462	9.100419803051462	Yes	Yes	Yes			Yes	Yes	SF_exit<12	SF_adm>=12					No	No
142	Yes	Reduced	Female	6.2746387	9.9540081	< 12mo	< 12mo	Yes	Yes	Team 1	4.5	61	90	5.4	65.19999999999999	105	140.644	1.19474216562058	12.4111219689991	114.229	.935121352217899	11.4081611491434	-1.634863956466734	-1.563360591437837	101	104	Yes	Yes	Hb_adm<110	Hb_exit<110	28.30086613526402	28.30086613526402	7.583383544976505	7.583383544976505	No	No	No	No	No	No	No	SF_exit<12	SF_adm>=12	marked deficiency	marked deficiency	Marked or severate	Marked or severate	No	No
143	Yes	Standard	Male	9.9868593	11.826544	< 12mo	< 12mo	Yes	Yes	Team 1	6.15	68.95	110.5	7.85	71.15000000000001	133.5	133.234	.6879175988695651	22.1879053858755	172.624	.356088709169963	9.12542593106769	-1.683751080932836	-.6040563369913455	85	118	Yes	No	Hb_adm<110	Hb_exit<110	14.04985017071533	14.04985017071533	8.511056757851264	8.511056757851264	No	No	No	No	No	Yes	Yes	SF_exit<12	SF_adm>=12	marked deficiency	moderate deficiency	Marked or severate	adequate or moderate	Yes	No
144	Yes	Standard	Female	12	16	>=12mo	>=12mo	Yes	Yes	Team 1	5.75	70	105	6.75	72.25	113.5	485.561	.313444072332575	6.59629202887127	494.567	.222437124858428	7.72666174227095	.307792352720732	.4338773926075636	117	71	No	Yes	Hb_adm>=110	Hb_exit<110	36.66476951514116	36.66476951514116	3.57632386743255	3.57632386743255	No	No	No	No	No	No	No	SF_exit<12	SF_adm>=12	adequate	adequate	adequate or moderate	adequate or moderate	Yes	Yes
145	No	Reduced	Female	7.0959263	10.085414	< 12mo	< 12mo	Yes	Yes	Team 1	5.2	61.45	107.5	5.2	62.65000000000001	106.5									105		Yes		Hb_adm<110		5.610872161361549	5.610872161361549	8.584583451297249	8.584583451297249	Yes	Yes	Yes			Yes	Yes	SF_exit<12	SF_adm<12					Yes	Yes
146	No	Reduced	Female	6.241787	9.6911955	< 12mo	< 12mo	Yes	No	Team 1	5.45	64.84999999999999	98.5	6	65.65000000000001	114.5									105		Yes		Hb_adm<110		21.92442669964913	21.92442669964913	6.82723961464985	6.82723961464985	No	No	No			No	No	SF_exit<12	SF_adm>=12					Yes	No
147	Yes	Standard	Female	6.3731933	7.2930355	< 12mo	< 12mo	Yes	Yes	Team 1	5.15	63	113.5	6.3	64.55	133.5	66.60299999999999	.52385774984264	12.6022244092621	145.733	.175644254418032	8.40464188043612	-1.598496620121122	-.2262190824112733	109	112	Yes	No	Hb_adm<110	Hb_exit<110	72.26475280525048	72.26475280525048	19.13235360056962	19.13235360056962	No	No	No	No	No	Yes	Yes	SF_exit<12	SF_adm>=12	marked deficiency	moderate deficiency	Marked or severate	adequate or moderate	No	No
148	Yes	Reduced	Female	16.29435	16.754271	>=12mo	>=12mo	Yes	Yes	Team 1	6.55	73	122.5	7.8	73.25	133.5	518.1319999999999	.136160342499017	5.97236600305165	487.776	.293693786965624	5.08263733339459	.930177940532155	.5129294423709485	125	112	No	No	Hb_adm>=110	Hb_exit<110	24.38775981663141	24.38775981663141	11.15941548422709	11.15941548422709	No	No	No	No	No	Yes	Yes	SF_exit<12	SF_adm>=12	adequate	adequate	adequate or moderate	adequate or moderate	Yes	No
149	No	Reduced	Female	6.2089357	9.1984234	< 12mo	< 12mo	Yes	Yes	Team 1	5.3	62.75	111	6.8	66.25	127.5									92	107	Yes	Yes	Hb_adm<110	Hb_exit<110	13.38712240445502	13.38712240445502	5.218961967401543	5.218961967401543	No	No	No	No	No	No	No	SF_exit<12	SF_adm>=12					Yes	No
150	No	Reduced	Male	7.1616292	9.0013142	< 12mo	< 12mo	Yes	Yes	Team 1	5.5	61	114	6.15	63.3	127									83	105	Yes	Yes	Hb_adm<110	Hb_exit<110	2.884552026649704	2.884552026649704	17.78115685277747	17.78115685277747	Yes	Yes	Yes	Yes	Yes	Yes	Yes	SF_exit<12	SF_adm<12					Yes	Yes
151	No	Reduced	Female	6.1103811	9.7897501	< 12mo	< 12mo	Yes	No	Team 1	5	60.3	108	5.95	65.19999999999999	119.5									98		Yes		Hb_adm<110		53.68381107122806	53.68381107122806	6.889684357248235	6.889684357248235	No	No	No			No	No	SF_exit<12	SF_adm>=12					Yes	Yes
152	No	Standard	Male	12.089356	12.779238	>=12mo	>=12mo	Yes	Yes	Team 1	7.4	73.3	114	8.800000000000001	73.5	130									99	104	Yes	Yes	Hb_adm<110	Hb_exit<110													SF_adm>=12					No	Yes
153	No	Standard	Female	7.0959263	8.7056503	< 12mo	< 12mo	Yes	Yes	Team 1	5.1	62	110.5	6.55	65.3	128.5									59	92	Yes	Yes	Hb_adm<110	Hb_exit<110	73.32078271312919	73.32078271312919	10.78197213460804	10.78197213460804	No	No	No	No	No	Yes	Yes	SF_exit<12	SF_adm>=12					Yes	Yes
154	No	Reduced	Male	6.0775294	9.7568989	< 12mo	< 12mo	Yes	Yes	Team 1	4.3	59.5	98	6	66.34999999999999	119									107		Yes		Hb_adm<110														SF_adm>=12					No	No
155	No	Standard	Female	17.575558	18.955322	>=12mo	>=12mo	No	No	Team 1	7.3	74.5	110	8.1	75.7	125									101	115	Yes	No	Hb_adm<110	Hb_exit<110													SF_adm>=12					No	No
156	No	Standard	Male	6.3403416	10.019711	< 12mo	< 12mo	Yes	Yes	Team 1	4.7	62.1	106	6.1	67.45	116									93		Yes		Hb_adm<110		20.3222590290091	20.3222590290091	14.19759873320843	14.19759873320843	No	No	No			Yes	Yes	SF_exit<12	SF_adm>=12					No	Yes
157	No	Reduced	Female	7.8186598	11.498029	< 12mo	< 12mo	Yes	Yes	Team 1	5.5	64.59999999999999	111	6.6	70	116									93		Yes		Hb_adm<110														SF_adm>=12					No	Yes
158	No	Reduced	Male	12.877792	14.257556	>=12mo	>=12mo	Yes	No	Team 1	6.6	72.5	122	7	72.75	125.5									87		Yes		Hb_adm<110														SF_adm>=12					No	Yes
159	No	Reduced	Male	11.95795	13.337713	< 12mo	>=12mo	Yes	Yes	Team 1	5.6	67	106.5	7.05	68.25	128.5									78	107	Yes	Yes	Hb_adm<110	Hb_exit<110	6.229084528819303	6.229084528819303	23.60258965281146	23.60258965281146	Yes	Yes	Yes	No	Yes	Yes	Yes	SF_exit<12	SF_adm>=12					Yes	Yes
160	No	Standard	Male	15.801577	17.641262	>=12mo	>=12mo	Yes	Yes	Team 1	5.2	64.59999999999999	95	7.4	68.40000000000001	132.5									69	101	Yes	Yes	Hb_adm<110	Hb_exit<110	4.943565622967315	4.943565622967315	6.422329679036074	6.422329679036074	Yes	Yes	Yes	Yes	Yes	No	No	SF_exit<12	SF_adm<12					No	No
161	No	Standard	Male	15.932982	16.622864	>=12mo	>=12mo	Yes	Yes	Team 1	6.95	70.5	114	7.4	70.95	126.5									108	112	Yes	No	Hb_adm<110	Hb_exit<110	16.643277837765	16.643277837765	7.609750123549421	7.609750123549421	No	No	No	No	No	No	No	SF_exit<12	SF_adm>=12					No	No
162	No	Standard	Female	6.0446782	7.8843627	< 12mo	< 12mo	Yes	Yes	Team 1	4.7	59.05	112.5	4.9	61.45	113.5									123	85	No	Yes	Hb_adm>=110	Hb_exit<110													SF_adm>=12					No	No
163	No	Standard	Male	25	25	>=12mo	>=12mo	No	No	Team 1	8.199999999999999	80.09999999999999	124.5	9.5	81	140									78	93	Yes	Yes	Hb_adm<110	Hb_exit<110	23.3677587019377	23.3677587019377	9.372983700089705	9.372983700089705	No	No	No	No	No	Yes	Yes	SF_exit<12	SF_adm>=12					No	No
164	No	Reduced	Female	10.906702	13.89619	< 12mo	>=12mo	Yes	Yes	Team 1	5.75	65.05	111.5	5.95	66.5	117.5									78		Yes		Hb_adm<110		5.850402363557352	5.850402363557352	18.07486185523381	18.07486185523381	Yes	Yes	Yes			Yes	Yes	SF_exit<12	SF_adm<12					Yes	No
165	No	Standard	Male	6.9316688	8.0814714	< 12mo	< 12mo	Yes	Yes	Team 1	4.9	60.95	110.5	5.15	62.6	112.5									98		Yes		Hb_adm<110		40.76100371246756	40.76100371246756	5.989845406368436	5.989845406368436	No	No	No			No	No	SF_exit<12	SF_adm>=12					No	Yes
166	No	Reduced	Female	16	18	>=12mo	>=12mo	Yes	No	Team 1	5.6	63.84999999999999	113.5	5.35	65.34999999999999	108									78		Yes		Hb_adm<110		.6862908228925237	.6862908228925237	23.63489278815641	23.63489278815641	Yes	Yes	Yes			Yes	Yes	SF_exit<12	SF_adm<12					No	Yes
167	No	Standard	Female	8.7056503	10.545335	< 12mo	< 12mo	Yes	No	Team 1	5	65.5	99.5	5.5	66.34999999999999	108.5									68		Yes		Hb_adm<110		3.459588834036678	3.459588834036678	26.34800363868036	26.34800363868036	Yes	Yes	Yes			Yes	Yes	SF_exit<12	SF_adm>=12					Yes	Yes
168	No	Reduced	Male	11.268068	12.877792	< 12mo	>=12mo	Yes	No	Team 1	5.6	65.55	90.5	6.65	69.95	113									78		Yes		Hb_adm<110		4.873562973925387	4.873562973925387	12.12863132115133	12.12863132115133	Yes	Yes	Yes			Yes	Yes	SF_exit<12	SF_adm<12					No	No
169	No	Standard	Female	6.5374508	9.5269384	< 12mo	< 12mo	Yes	Yes	Team 1	5.9	65.09999999999999	114.5	7.1	69.45	127.5									105	111	Yes	No	Hb_adm<110	Hb_exit<110	8.930000000000001	8.930000000000001	8.145	8.145	Yes	Yes	Yes	No	No	No	No	SF_exit<12	SF_adm<12					No	Yes
170	No	Standard	Male	15.111695	16.031538	>=12mo	>=12mo	Yes	Yes	Team 1	6.4	72.15000000000001	105.5	8.1	73	135.5									122	127	No	No	Hb_adm>=110	Hb_exit<110	22.805	30.51677131819714	5.364999999999999	4.855692560893542	No	No	No	No	No	No	No	SF_exit<12	SF_adm>=12					No	No
171	No	Reduced	Male	12.812089	13.961892	>=12mo	>=12mo	Yes	Yes	Team 1	6.85	72.34999999999999	123.5	7.85	73.5	133									82	96	Yes	Yes	Hb_adm<110	Hb_exit<110	15.66181657351854	15.66181657351854	10.59047701009261	10.59047701009261	No	No	No	No	No	Yes	Yes	SF_exit<12	SF_adm>=12					No	Yes
172	No	Standard	Male	14.586071	18.26544	>=12mo	>=12mo	Yes	Yes	Team 1	6.7	73	115.5	8.699999999999999	78.5	137.5									89	110	Yes	No	Hb_adm<110	Hb_exit<110	21.72027968819112	21.72027968819112	6.475753558711562	6.475753558711562	No	No	No	No	No	No	No	SF_exit<12	SF_adm>=12					No	Yes
173	No	Reduced	Female	6.9973717	8.1471748	< 12mo	< 12mo	Yes	Yes	Team 1	5.1	64.05	112.5	6.3	65.40000000000001	127.5									80	87	Yes	Yes	Hb_adm<110	Hb_exit<110	48.69934762237708	48.69934762237708	3.108991967296477	3.108991967296477	No	No	No	No	No	No	No	SF_exit<12	SF_adm>=12					No	Yes
174	No	Standard	Male	16.425756	17.805519	>=12mo	>=12mo	Yes	Yes	Team 1	7.4	77.45	124	8.9	78.95	142									90	110	Yes	No	Hb_adm<110	Hb_exit<110	58.78975567495753	58.78975567495753	6.945829637164123	6.945829637164123	No	No	No	No	No	No	No	SF_exit<12	SF_adm>=12					No	Yes
175	No	Reduced	Male	6.6688566	8.5085411	< 12mo	< 12mo	Yes	Yes	Team 1	5.1	62.65000000000001	110	6.6	65.84999999999999	129.5									109	122	Yes	No	Hb_adm<110	Hb_exit<110	11.44211362201728	11.44211362201728	7.085486666345079	7.085486666345079	Yes	Yes	Yes	No	No	No	No	SF_exit<12	SF_adm>=12					No	No
176	No	Reduced	Female	10.413929	13.863338	< 12mo	>=12mo	Yes	Yes	Team 1	6.6	70.25	113.5	8.149999999999999	74.45	126.5									97	101	Yes	Yes	Hb_adm<110	Hb_exit<110	15.83223042983517	15.83223042983517	8.32989668808751	8.32989668808751	No	No	No	No	No	Yes	Yes	SF_exit<12	SF_adm>=12					No	No
177	No	Reduced	Male	11.793693	15.473062	< 12mo	>=12mo	Yes	Yes	Team 1	5.85	67.45	113.5	7.6	71.7	135									71	115	Yes	No	Hb_adm<110	Hb_exit<110	14.22678538847035	14.22678538847035	14.83596364576602	14.83596364576602	No	No	No	No	No	Yes	Yes	SF_exit<12	SF_adm>=12					No	Yes
178	Yes	Reduced	Female	15.735874	18.495401	>=12mo	>=12mo	Yes	Yes	Team 1	5.8	68.3	118	7.65	71	136.5	232.593	1.5740057861074	22.0055582595539	336.62	.634886759549657	12.0833606268643	-1.837582558533283	-.7199226768468643	74	106	Yes	Yes	Hb_adm<110	Hb_exit<110	1.346526561067315	1.346526561067315	19.58782623916689	19.58782623916689	Yes	Yes	Yes	Yes	Yes	Yes	Yes	SF_exit<12	SF_adm<12	marked deficiency	moderate deficiency	Marked or severate	adequate or moderate	No	Yes
179	No	Standard	Female	6.1103811	7.4901447	< 12mo	< 12mo	Yes	Yes	Team 1	4.75	59.55	110	6	61.95	125.5									94	109	Yes	Yes	Hb_adm<110	Hb_exit<110	17.91371663296265	17.91371663296265	7.051274848690919	7.051274848690919	No	No	No	No	No	No	No	SF_exit<12	SF_adm>=12					No	No
180	No	Standard	Male	24	25	>=12mo	>=12mo	No	Yes	Team 1	7.4	78.34999999999999	113.5	9.1	79	135									94	106	Yes	Yes	Hb_adm<110	Hb_exit<110	1.069750915137156	1.069750915137156	17.93031433942564	17.93031433942564	Yes	Yes	Yes	Yes	Yes	Yes	Yes	SF_exit<12	SF_adm<12					No	No
181	No	Reduced	Female	12.549277	14.848883	>=12mo	>=12mo	Yes	No	Team 1	6.3	71	115.5	7.1	72.65000000000001	124.5									107		Yes		Hb_adm<110		29.86326765036914	29.86326765036914	5.197089889699011	5.197089889699011	No	No	No			No	No	SF_exit<12	SF_adm>=12					No	Yes
182	No	Standard	Male	8.2457294	11.925098	< 12mo	< 12mo	Yes	Yes	Team 1	5.5	65.45	112.5	6.45	69	120									112		No		Hb_adm>=110														SF_adm>=12					No	Yes
183	No	Standard	Female	6.2089357	8.9684629	< 12mo	< 12mo	Yes	Yes	Team 1	4.7	62.34999999999999	104.5	6.4	66.59999999999999	125.5									107	117	Yes	No	Hb_adm<110	Hb_exit<110	8.676990788407171	8.676990788407171	5.482123105130656	5.482123105130656	Yes	Yes	Yes	No	No	No	No	SF_exit<12	SF_adm>=12					No	No
184	No	Reduced	Female	15	17	>=12mo	>=12mo	Yes	No	Team 1	6.3	71.5	110	6.6	72.15000000000001	113.5									88		Yes		Hb_adm<110		10.51281324852261	10.51281324852261	8.663510942906168	8.663510942906168	Yes	Yes	Yes			Yes	Yes	SF_exit<12	SF_adm>=12					Yes	No
185	Yes	Standard	Male	12.023653	14.78318	>=12mo	>=12mo	Yes	Yes	Team 1	6.75	71	113.5	8.350000000000001	74.40000000000001	130.5	55.403	1.01264880041319	12.241785052906	110.186	.340636634735549	5.31255044099092	-2.07473756545621	-.5211799029189084	113	128	No	No	Hb_adm>=110	Hb_exit<110	39.64478855830919	39.64478855830919	6.68470353182052	6.68470353182052	No	No	No	No	No	No	No	SF_exit<12	SF_adm>=12	marked deficiency	moderate deficiency	Marked or severate	adequate or moderate	No	No
186	No	Standard	Female	17.936926	19.086727	>=12mo	>=12mo	Yes	Yes	Team 1	4.5	57.7	112	5.5	60	125.5									77		Yes		Hb_adm<110														SF_adm>=12					No	No
187	No	Reduced	Female	7.9829173	11.662287	< 12mo	< 12mo	No	No	Team 1	7.55	74.5	112.5	8.5	77.59999999999999	122									88		Yes		Hb_adm<110		38.33413049722667	38.33413049722667	13.54450223170761	13.54450223170761	No	No	No			Yes	Yes	SF_exit<12	SF_adm>=12					No	No
188	Yes	Reduced	Female	10.906702	14.816031	< 12mo	>=12mo	Yes	Yes	Team 1	7.15	69.5	114.5	8.300000000000001	72.59999999999999	126.5	177.01	.757382885486747	18.47097411106	316.179	.549481448319065	12.1401478397681	-1.464639634227395	-.673217911553037	78	100	Yes	Yes	Hb_adm<110	Hb_exit<110	9.268841872417191	9.268841872417191	18.83807427656216	18.83807427656216	Yes	Yes	Yes	No	Yes	Yes	Yes	SF_exit<12	SF_adm>=12	marked deficiency	moderate deficiency	Marked or severate	adequate or moderate	Yes	Yes
189	No	Reduced	Female	10.939553	13.009198	< 12mo	>=12mo	Yes	No	Team 1	5.6	66	111.5	6.05	66.95	120.5									72		Yes		Hb_adm<110		40.36144058984256	40.36144058984256	9.558571150450534	9.558571150450534	No	No	No			Yes	Yes	SF_exit<12	SF_adm>=12					Yes	No
190	No	Standard	Male	13.304862	15.604467	>=12mo	>=12mo	Yes	Yes	Team 1	5.85	67.34999999999999	104.5	7.85	70.40000000000001	126									96	120	Yes	No	Hb_adm<110	Hb_exit<110	41.71839127230034	41.71839127230034	12.4715024326141	12.4715024326141	No	No	No	No	No	Yes	Yes	SF_exit<12	SF_adm>=12					Yes	No
191	Yes	Standard	Male	6.7017083	8.3114319	< 12mo	< 12mo	Yes	Yes	Team 1	6.05	65.15000000000001	113.5	7.2	67.25	130.5	133.925	.550810236553301	12.3581640941904	189.186	.710499039535948	10.1556650774371	-1.202113729893647	-1.030230626567846	85	88	Yes	Yes	Hb_adm<110	Hb_exit<110	23.85340735711816	23.85340735711816	9.549940594552734	9.549940594552734	No	No	No	No	No	Yes	Yes	SF_exit<12	SF_adm>=12	moderate deficiency	moderate deficiency	adequate or moderate	adequate or moderate	Yes	Yes
192	Yes	Standard	Female	15.308805	16.458607	>=12mo	>=12mo	No	No	Team 1	6.35	69	112.5	7.8	70.45	134.5	163.406	.575698401154543	6.84824413144349	283.914	.35809860662267	5.66233180535118	-.754408743533808	-.0116211982547144	82	97	Yes	Yes	Hb_adm<110	Hb_exit<110	14.06	14.06	8.49	8.49	No	No	No	No	No	Yes	Yes	SF_exit<12	SF_adm>=12	moderate deficiency	moderate deficiency	adequate or moderate	adequate or moderate	No	Yes
193	No	Reduced	Female	9.1984234	12.877792	< 12mo	>=12mo	Yes	No	Team 1	5.45	69.2	105	7.15	71.95	123									92		Yes		Hb_adm<110		89.5701978907841	89.5701978907841	12.7094167249661	12.7094167249661	No	No	No			Yes	Yes	SF_exit<12	SF_adm>=12					No	Yes
194	Yes	Reduced	Female	17.247044	20.466492	>=12mo	>=12mo	Yes	Yes	Team 1	6.6	71.40000000000001	113.5	8	74.45	128.5	107.4175	1.67929102400843	14.2768873489238	312.113	.864592773691654	7.30902193482986	-2.073287571571543	-.6482601313406604	90	103	Yes	Yes	Hb_adm<110	Hb_exit<110	39.780823506488	39.780823506488	14.23124498241192	14.23124498241192	No	No	No	No	No	Yes	Yes	SF_exit<12	SF_adm>=12	marked deficiency	moderate deficiency	Marked or severate	adequate or moderate	Yes	No
195	Yes	Reduced	Female	11.136662	12.516426	< 12mo	>=12mo	Yes	Yes	Team 1	6.3	65	113.5	7.55	67.34999999999999	130.5	116.122	1.21457649093586	12.5837906331493	287.648	.683409196367741	10.7344025181686	-1.765268506071656	-.7879302373617979	92	106	Yes	Yes	Hb_adm<110	Hb_exit<110	30.48990310530731	30.48990310530731	18.3194479128846	18.3194479128846	No	No	No	No	No	Yes	Yes	SF_exit<12	SF_adm>=12	marked deficiency	moderate deficiency	Marked or severate	adequate or moderate	Yes	No
196	No	Standard	Male	10.413929	13.403417	< 12mo	>=12mo	Yes	No	Team 1	6.3	70.75	117	6.75	71.7	119.5									94		Yes		Hb_adm<110		33.94155026157519	33.94155026157519	8.110086191028884	8.110086191028884	No	No	No			No	No	SF_exit<12	SF_adm>=12					Yes	No
197	Yes	Reduced	Female	7.2601838	10.019711	< 12mo	< 12mo	Yes	Yes	Team 1	5.5	63.4	112.5	6.8	67.5	127.5	145.493	.4215214503132	10.6092493911834	134.772	.21975893154625	6.15421853961095	-.9005078002062892	-.22047077401438	98	107	Yes	Yes	Hb_adm<110	Hb_exit<110	11.36866903620947	11.36866903620947	8.73515045643707	8.73515045643707	Yes	Yes	Yes	No	Yes	Yes	Yes	SF_exit<12	SF_adm>=12	moderate deficiency	moderate deficiency	adequate or moderate	adequate or moderate	No	Yes
198	No	Reduced	Male	21	23	>=12mo	>=12mo	Yes	No	Team 1	6.7	78	105.5	8.1	78.15000000000001	118.5									85		Yes		Hb_adm<110		1.300062813188356	1.300062813188356	38.00482135313381	38.00482135313381	Yes	Yes	Yes			Yes	Yes	SF_exit<12	SF_adm<12					Yes	Yes
199	Yes	Standard	Male	9.4940863	13.173456	< 12mo	>=12mo	Yes	Yes	Team 1	6.5	72.05	115.5	8.350000000000001	76.5	133.5	99.60899999999999	.46576320981941	13.9077003858942	303.915	.492513269255657	6.79820952496796	-1.34893388300368	-.2776174690785018	70	106	Yes	Yes	Hb_adm<110	Hb_exit<110	27.57265873816123	27.57265873816123	11.01304790368826	11.01304790368826	No	No	No	No	No	Yes	Yes	SF_exit<12	SF_adm>=12	moderate deficiency	moderate deficiency	adequate or moderate	adequate or moderate	Yes	No
200	No	Standard	Female	13.272011	14.191853	>=12mo	>=12mo	Yes	No	Team 1	7.05	74.95	113.5	7	75.15000000000001	113.5									76		Yes		Hb_adm<110		47.44954222257333	47.44954222257333	11.78861890911809	11.78861890911809	No	No	No			Yes	Yes	SF_exit<12	SF_adm>=12					Yes	Yes
201	No	Reduced	Female	18.495401	19.645205	>=12mo	>=12mo	No	No	Team 1	7.2	75.45	113.5	8	75.65000000000001	124									101		Yes		Hb_adm<110		32.29922403999848	32.29922403999848	15.03154942748753	15.03154942748753	No	No	No			Yes	Yes	SF_exit<12	SF_adm>=12					No	Yes
202	Yes	Reduced	Female	9.9540081	13.633377	< 12mo	>=12mo	Yes	Yes	Team 1	5.5	64.45	108.5	6.5	69.45	113.5	140.225	.705456316596392	9.23225516894429	150.661	.364097177920444	9.217705815731451	-1.148258582805469	-.7061196337664578	78	107	Yes	Yes	Hb_adm<110	Hb_exit<110	36.6953183409292	36.6953183409292	23.60466205415104	23.60466205415104	No	No	No	No	No	Yes	Yes	SF_exit<12	SF_adm>=12	moderate deficiency	moderate deficiency	adequate or moderate	adequate or moderate	Yes	Yes
203	No	Standard	Male	6.0775294	8.8370562	< 12mo	< 12mo	Yes	No	Team 1	4.75	61.5	109.5	6.5	64.5	128.5									98		Yes		Hb_adm<110		76.47504344806208	76.47504344806208	7.014961511603627	7.014961511603627	No	No	No			No	No	SF_exit<12	SF_adm>=12					No	No
204	Yes	Standard	Male	12.680683	16.130093	>=12mo	>=12mo	Yes	Yes	Team 1	7.3	74.2	121	7.55	75.5	121.5	299.666	.358803677337117	11.1981468712567				-.3976136280290669	1.088908786528582	95		Yes		Hb_adm<110		5.687269417437265	5.687269417437265	14.94788650764931	14.94788650764931	Yes	Yes	Yes			Yes	Yes	SF_exit<12	SF_adm<12	moderate deficiency	adequate	adequate or moderate	adequate or moderate	No	No
205	Yes	Reduced	Male	19	20	>=12mo	>=12mo	No	No	Team 1	8.199999999999999	78.09999999999999	114.5	9.649999999999999	79.34999999999999	127.5	336.065	.8231882838963011	5.7199700979318	476.407	.340358993396598	6.21806549335216	-.4244393961986894	.281545147218588	75	107	Yes	Yes	Hb_adm<110	Hb_exit<110	37.07940697918889	37.07940697918889	18.45425508392412	18.45425508392412	No	No	No	No	No	Yes	Yes	SF_exit<12	SF_adm>=12	moderate deficiency	adequate	adequate or moderate	adequate or moderate	Yes	Yes
206	No	Standard	Male	6.241787	9.9211559	< 12mo	< 12mo	Yes	No	Team 1	5.85	66.34999999999999	108.5	7.05	70.65000000000001	126									104		Yes		Hb_adm<110		52.0627778898175	52.0627778898175	6.018725621304447	6.018725621304447	No	No	No			No	No	SF_exit<12	SF_adm>=12					No	Yes
207	Yes	Standard	Male	32.490143	33.869907	>=12mo	>=12mo	No	No	Team 1	8.699999999999999	83.40000000000001	128	9.199999999999999	85	130	226.063	.636413808525087	7.47265939043628				-.67146197259434	-.5159162006263198	102		Yes		Hb_adm<110		36.89480747740536	36.89480747740536	9.883712038897716	9.883712038897716	No	No	No			Yes	Yes	SF_exit<12	SF_adm>=12	moderate deficiency	moderate deficiency	adequate or moderate	adequate or moderate	Yes	Yes
208	Yes	Reduced	Female	9.7568989	13.436268	< 12mo	>=12mo	Yes	Yes	Team 1	5.55	67	114.5	6.25	69.5	117.5	178.616	1.40850430803427	13.7450682230927				-1.651163308994244	-1.675609917808997	105		Yes		Hb_adm<110		15.88391908101918	6.998406878140449	4.478805332791604	14.64033162115176	No	Yes	No			No	Yes	SF_exit<12	SF_adm>=12	marked deficiency	marked deficiency	Marked or severate	Marked or severate	No	Yes
209	Yes	Standard	Male	10.348226	13.337713	< 12mo	>=12mo	Yes	Yes	Team 1	6.55	68	111.5	6.65	70	120.5	181.402	.907946755176107	10.2414737019949				-1.207181555404261	-1.090877273908498	100		Yes		Hb_adm<110		8.150420410382999	8.150420410382999	5.515492229609656	5.515492229609656	Yes	Yes	Yes			No	No	SF_exit<12	SF_adm>=12	moderate deficiency	moderate deficiency	adequate or moderate	adequate or moderate	Yes	No
210	Yes	Standard	Female	6.7017083	9.9211559	< 12mo	< 12mo	Yes	Yes	Team 1	5.4	64.45	111.5	6.9	67.95	125	100.959	3.07645406280939	15.5709548566238	192.904	.637484882018145	8.96501746861065	-2.506901113157328	-.8783395052242581	119	120	No	No	Hb_adm>=110	Hb_exit<110	15.7901076049011	15.7901076049011	6.589788931059864	6.589788931059864	No	No	No	No	No	No	No	SF_exit<12	SF_adm>=12	severe deficiency	moderate deficiency	Marked or severate	adequate or moderate	No	No
211	No	Reduced	Male	12.122208	12.812089	>=12mo	>=12mo	Yes	Yes	Team 1	5.95	63.95	114.5	7.15	64.75	133.5									62	105	Yes	Yes	Hb_adm<110	Hb_exit<110													SF_adm>=12					Yes	No
212	No	Reduced	Male	12.023653	14.323258	>=12mo	>=12mo	Yes	Yes	Team 1	6.8	71.5	115.5	6.85	72.65000000000001	120									103	70	Yes	Yes	Hb_adm<110	Hb_exit<110	6.3827695700814	6.3827695700814	7.317520443310181	7.317520443310181	Yes	Yes	Yes	No	Yes	No	No	SF_exit<12	SF_adm>=12					No	Yes
213	Yes	Standard	Male	29.434954	33.114323	>=12mo	>=12mo	Yes	No	Team 1	8.6	85.45	120.5	10	89.40000000000001	130.5	239.57	1.09598833071546	6.22591068560958	271.759	.23177861196864	5.43016394567946	-.8546015588633018	.2557545855968224	108	88	Yes	Yes	Hb_adm<110	Hb_exit<110	37.1842397166397	37.1842397166397	4.893557900330769	4.893557900330769	No	No	No	No	No	No	No	SF_exit<12	SF_adm>=12	moderate deficiency	adequate	adequate or moderate	adequate or moderate	No	Yes
214	No	Standard	Female	8.5413933	11.760841	< 12mo	< 12mo	Yes	Yes	Team 1	5.05	64	106	6.6	70	121									51	71	Yes	Yes	Hb_adm<110	Hb_exit<110	38.0842198047777	38.0842198047777	10.24848982926391	10.24848982926391	No	No	No	No	No	Yes	Yes	SF_exit<12	SF_adm>=12					Yes	Yes
215	No	Reduced	Female	8.0814714	11.136662	< 12mo	< 12mo	Yes	Yes	Team 1	5.65	67.8	110		70.75	114									96	112	Yes	No	Hb_adm<110	Hb_exit<110													SF_adm>=12					Yes	Yes
216	No	Standard	Male	6.6031537	10.052563	< 12mo	< 12mo	Yes	Yes	Team 1	5.8	62.75	114.5	6.1	63.2	119									64	103	Yes	Yes	Hb_adm<110	Hb_exit<110	22.01374966991095	22.01374966991095	5.088387575447986	5.088387575447986	No	No	No	No	No	No	No	SF_exit<12	SF_adm>=12					Yes	No
217	No	Reduced	Male	6.5374508	6.7674112	< 12mo	< 12mo	Yes	Yes	Team 1	4.4	61	112.5	4.8	61.5	112									59	66	Yes	Yes	Hb_adm<110	Hb_exit<110													SF_adm>=12					Yes	No
218	No	Standard	Female	10.479632	13.239159	< 12mo	>=12mo	Yes	Yes	Team 1	5.2	63.6	111	6.75	67.05	125									73	113	Yes	No	Hb_adm<110	Hb_exit<110	77.42505126131712	77.42505126131712	9.795055958019777	9.795055958019777	No	No	No	No	No	Yes	Yes	SF_exit<12	SF_adm>=12					Yes	Yes
219	No	Reduced	Male	6.8659658	8.2457294	< 12mo	< 12mo	Yes	Yes	Team 1	6.1	65.3	112	7.6	65.90000000000001	131									76	98	Yes	Yes	Hb_adm<110	Hb_exit<110	7.245989261682106	7.245989261682106	7.893438604025268	7.893438604025268	Yes	Yes	Yes	Yes	Yes	No	No	SF_exit<12	SF_adm<12					Yes	Yes
220	Yes	Standard	Male	18.495401	19.415243	>=12mo	>=12mo	No	Yes	Team 1	6.9	75	111	9.4	75	144	160.063	.23347896454577	11.002013388928	336.481	.30586008152338	8.94573505189998	-.5071188094073851	-.0914370182220968	51	113	Yes	No	Hb_adm<110	Hb_exit<110	33.13098172299112	13.97972205314732	16.85010467126943	8.084960153522815	No	No	No	No	No	Yes	No	SF_exit<12	SF_adm>=12	moderate deficiency	moderate deficiency	adequate or moderate	adequate or moderate	No	No
221	No	Reduced	Male	10	12	< 12mo	>=12mo	Yes	Yes	Team 1	6.2	67	120	7.3	67.55	133									99	78	Yes	Yes	Hb_adm<110	Hb_exit<110	12.4520203187167	12.4520203187167	8.078341023396201	8.078341023396201	No	No	No	No	No	No	No	SF_exit<12	SF_adm>=12					No	No
222	No	Reduced	Female	36	38	>=12mo	>=12mo	Yes	No	Team 1	8.300000000000001	80	108	8.4	82.5	118									90		Yes		Hb_adm<110														SF_adm>=12					Yes	No
223	No	Standard	Male	8.7713537	10.381078	< 12mo	< 12mo	Yes	Yes	Team 1	5.3	65.8	107	8.149999999999999	68.40000000000001	143									101	120	Yes	No	Hb_adm<110	Hb_exit<110	3.028439726155394	3.028439726155394	15.24419072381878	15.24419072381878	Yes	Yes	Yes	No	No	Yes	Yes	SF_exit<12	SF_adm<12					Yes	Yes
224	No	Standard	Male	9.4283838	10.578187	< 12mo	< 12mo	Yes	Yes	Team 1	5.7	66.40000000000001	114	6.45	68.34999999999999	122									83		Yes		Hb_adm<110		12.86523248375932	12.86523248375932	6.648742653615309	6.648742653615309	No	No	No			No	No	SF_exit<12	SF_adm>=12					No	Yes
225	No	Reduced	Male	7.2273326	8.8370562	< 12mo	< 12mo	Yes	Yes	Team 1	6.2	66.5	111	6.85	68.34999999999999	117									93		Yes		Hb_adm<110														SF_adm>=12					No	No
226	No	Reduced	Male	6.9316688	9.2312746	< 12mo	< 12mo	Yes	Yes	Team 1	5.1	60	109	6.7	64.95	125									79	105	Yes	Yes	Hb_adm<110	Hb_exit<110	1.814691171451738	1.814691171451738	18.43058578081133	18.43058578081133	Yes	Yes	Yes	Yes	Yes	Yes	Yes	SF_exit<12	SF_adm<12					No	Yes
227	No	Standard	Female	9.1655712	10.085414	< 12mo	< 12mo	Yes	Yes	Team 1	6.4	66.09999999999999	112.5	6.8	67.5	125									86	116	Yes	No	Hb_adm<110	Hb_exit<110													SF_adm>=12					Yes	Yes
228	No	Standard	Male	6	8	< 12mo	< 12mo	Yes	Yes	Team 1	5.7	63.7	114	6.5	66.45	125.5									102	105	Yes	Yes	Hb_adm<110	Hb_exit<110	16.38586301481388	16.38586301481388	10.07181874409583	10.07181874409583	No	No	No	No	No	Yes	Yes	SF_exit<12	SF_adm>=12					No	Yes
229	No	Reduced	Female	8.2457294	11.925098	< 12mo	< 12mo	Yes	Yes	Team 1	5.55	61.5	116	6.45	68.65000000000001	118.5									76		Yes		Hb_adm<110		5.759341725247307	5.759341725247307	20.91161546488318	20.91161546488318	Yes	Yes	Yes			Yes	Yes	SF_exit<12	SF_adm>=12					Yes	Yes
230	No	Reduced	Male	19.382391	21.452036	>=12mo	>=12mo	Yes	Yes	Team 1	6.9	70.59999999999999	113	8.449999999999999	73.90000000000001	134.5									102	125	Yes	No	Hb_adm<110	Hb_exit<110	23.09677573283713	23.09677573283713	3.751467570477991	3.751467570477991	No	No	No	No	No	No	No	SF_exit<12	SF_adm>=12					No	Yes
231	No	Reduced	Female	8.6070957	12.286466	< 12mo	>=12mo	Yes	No	Team 1	5.35	62	112	5.85	65.34999999999999	118.5									110		No		Hb_adm>=110		15.98129058293715	15.98129058293715	5.619036692470036	5.619036692470036	No	No	No			No	No	SF_exit<12	SF_adm>=12					No	Yes
232	No	Standard	Male	10.87385	12.253613	< 12mo	>=12mo	Yes	Yes	Team 1	6.5	70.09999999999999	111.5	7.6	71.5	131.5									59	112	Yes	No	Hb_adm<110	Hb_exit<110	52.82881037236629	52.82881037236629	5.167781555799371	5.167781555799371	No	No	No	No	No	No	No	SF_exit<12	SF_adm>=12					No	Yes
233	No	Standard	Female	9.0998688	11.399474	< 12mo	< 12mo	Yes	Yes	Team 1	4.05	57	97	5.55	60.75	127.5									74	122	Yes	No	Hb_adm<110	Hb_exit<110	2.343926278212046	16.31671985015322	33.71523974879536	7.787278074761121	Yes	No	Yes	No	No	Yes	No	SF_exit<12	SF_adm<12					No	Yes
234	No	Standard	Male	6.5374508	7.6872535	< 12mo	< 12mo	Yes	Yes	Team 1	5.5	63.3	111	5.6	64.25	109.5									71		Yes		Hb_adm<110		13.11754728725654	13.11754728725654	9.070536677554076	9.070536677554076	No	No	No			Yes	Yes	SF_exit<12	SF_adm>=12					No	No
235	No	Standard	Female	7.5558476	10.775295	< 12mo	< 12mo	Yes	Yes	Team 1	4.2	62.9	98	6.55	66.84999999999999	128.5									109	105	Yes	Yes	Hb_adm<110	Hb_exit<110	18.14043888766445	18.14043888766445	6.001200510974849	6.001200510974849	No	No	No	No	No	No	No	SF_exit<12	SF_adm>=12					No	Yes
236	No	Reduced	Female	6	8	< 12mo	< 12mo	No	No	Team 1	4.25	59.25	94.5	6.4	65.25	125.5									106	128	Yes	No	Hb_adm<110	Hb_exit<110	9.694844109629225	9.694844109629225	8.054209318901718	8.054209318901718	Yes	Yes	Yes	No	No	No	No	SF_exit<12	SF_adm>=12					No	Yes
237	No	Standard	Female	22	25	>=12mo	>=12mo	Yes	Yes	Team 1	5.95	68.25	115.5	6.2	70.19999999999999	118.5									101	105	Yes	Yes	Hb_adm<110	Hb_exit<110	29.48476851708971	29.48476851708971	5.958129037796424	5.958129037796424	No	No	No	No	No	No	No	SF_exit<12	SF_adm>=12					No	Yes
238	No	Reduced	Female	34	36	>=12mo	>=12mo	No	No	Team 1	7.5	79.65000000000001	114.5	9.199999999999999	82	127.5									58	98	Yes	Yes	Hb_adm<110	Hb_exit<110	46.9227337298971	56.61038121262543	17.44679360541035	19.18335280486374	No	No	No	No	No	Yes	Yes	SF_exit<12	SF_adm>=12					No	Yes
239	No	Reduced	Female	6	6	< 12mo	< 12mo	Yes	Yes	Team 1	5.4	60.65000000000001	111.5												105		Yes		Hb_adm<110														SF_adm>=12					No	No
240	No	Reduced	Male	9.3298292	10.709593	< 12mo	< 12mo	Yes	Yes	Team 1	6.05	67.34999999999999	111.5	7.2	70	129									95	111	Yes	No	Hb_adm<110	Hb_exit<110	3.26864763560167	3.26864763560167	12.04392631029166	12.04392631029166	Yes	Yes	Yes	No	No	Yes	Yes	SF_exit<12	SF_adm<12					No	No
241	No	Reduced	Female	6	9	< 12mo	< 12mo	Yes	Yes	Team 1	5.15	63.55	102.5	7.55	70.69999999999999	126.5									95	120	Yes	No	Hb_adm<110	Hb_exit<110	45.59021691393877	45.59021691393877	7.158940592897324	7.158940592897324	No	No	No	No	No	No	No	SF_exit<12	SF_adm>=12					No	Yes
242	No	Standard	Male	6.5374508	9.296978	< 12mo	< 12mo	Yes	Yes	Team 1	3.95	56.3	94	6.3	61.95	126.5									115	85	No	Yes	Hb_adm>=110	Hb_exit<110	22.30905695775203	22.30905695775203	6.42823413109266	6.42823413109266	No	No	No	No	No	No	No	SF_exit<12	SF_adm>=12					No	Yes
243	No	Standard	Female	6.9645205	10.643889	< 12mo	< 12mo	Yes	Yes	Team 1	5.6	64.3	112	7	70.5	121									112		No		Hb_adm>=110		11.88654426610182	11.88654426610182	9.043990609817069	9.043990609817069	Yes	Yes	No			Yes	Yes	SF_exit<12	SF_adm>=12					Yes	No
244	No	Standard	Male	7.0959263	8.2457294	< 12mo	< 12mo	Yes	Yes	Team 1	4.8	61.45	110	7.1	64.05	141.5									96	107	Yes	Yes	Hb_adm<110	Hb_exit<110	55.80855064507284	55.80855064507284	6.227393883243497	6.227393883243497	No	No	No	No	No	No	No	SF_exit<12	SF_adm>=12					No	Yes
245	No	Reduced	Female	7.6215506	9.9211559	< 12mo	< 12mo	Yes	Yes	Team 1	4.9	63.25	108	6.1	66	128.5									105	100	Yes	Yes	Hb_adm<110	Hb_exit<110	9.720850442732425	9.720850442732425	5.361187760176692	5.361187760176692	Yes	Yes	Yes	No	Yes	No	No	SF_exit<12	SF_adm>=12					No	Yes
246	No	Standard	Female	11.95795	13.337713	< 12mo	>=12mo	Yes	Yes	Team 1	5.4	64.95	107.5	6.85	66.55000000000001	130.5									98	117	Yes	No	Hb_adm<110	Hb_exit<110	3.572923736362192	3.572923736362192	16.95051650400936	16.95051650400936	Yes	Yes	Yes	No	No	Yes	Yes	SF_exit<12	SF_adm<12					No	Yes
247	No	Reduced	Male	7	8	< 12mo	< 12mo	Yes	No	Team 1	4.800000000000001	63.05	105	4.75	63.25	110.5									111		No		Hb_adm>=110		18.90922323113865	18.90922323113865	5.316905577909072	5.316905577909072	No	No	No			No	No	SF_exit<12	SF_adm>=12					No	Yes
248	No	Reduced	Female	6.570302	8.8699083	< 12mo	< 12mo	Yes	No	Team 1	5.2	63.45	110	5.45	64.84999999999999	109.5									108		Yes		Hb_adm<110		21.41123557127143	21.41123557127143	7.551528218490561	7.551528218490561	No	No	No			No	No	SF_exit<12	SF_adm>=12					No	No
249	No	Standard	Female	6.3731933	6.3731933	< 12mo	< 12mo	Yes	Yes	Team 1	4.3	60.45	106.5												96		Yes		Hb_adm<110		2.907346379317734		12.94521914501061		Yes		Yes			Yes			SF_adm<12					No	Yes
250	Yes	Reduced	Female	7	9	< 12mo	< 12mo	Yes	Yes	Team 1	5.3	60.9	110	6.75	65	125.5	523.736	1.07589067281906	13.4174871691786	708.221	.716090515281904	5.53198640118916	-.8348130256396796	.1390428079907314	102	112	Yes	No	Hb_adm<110	Hb_exit<110	62.68418712654534	62.68418712654534	7.940270132758641	7.940270132758641	No	No	No	No	No	No	No	SF_exit<12	SF_adm>=12	moderate deficiency	adequate	adequate or moderate	adequate or moderate	No	Yes
251	No	Standard	Female	6.8659658	8.2457294	< 12mo	< 12mo	Yes	No	Team 1	7.05	73.55	110.5	8.149999999999999	74.95	128									110	117	No	No	Hb_adm>=110	Hb_exit<110	4.236170369458908	4.236170369458908	12.19708742967829	12.19708742967829	Yes	Yes	No	No	No	Yes	Yes	SF_exit<12	SF_adm<12					No	Yes
252	Yes	Standard	Female	8.4756899	9.3955326	< 12mo	< 12mo	Yes	Yes	Team 1	4.85	61.9	107	5.800000000000001	62.45	126.5	145.131	3.95819000173101	23.7989217202627	365.839	2.56857700151546	14.2223233556914	-2.684710871094251	-1.602850350145022	81	104	Yes	Yes	Hb_adm<110	Hb_exit<110	36.0827573286503	36.0827573286503	9.734612923709792	9.734612923709792	No	No	No	No	No	Yes	Yes	SF_exit<12	SF_adm>=12	severe deficiency	marked deficiency	Marked or severate	Marked or severate	No	Yes
253	No	Standard	Male	13.89619	15.275952	>=12mo	>=12mo	Yes	Yes	Team 1	6.65	73.95	111	8.199999999999999	74.75	128.5									76	92	Yes	Yes	Hb_adm<110	Hb_exit<110	2.757733039040851	2.757733039040851	23.96451078096185	23.96451078096185	Yes	Yes	Yes	Yes	Yes	Yes	Yes	SF_exit<12	SF_adm<12					No	Yes
254	No	Reduced	Female	7.2273326	9.9868593	< 12mo	< 12mo	Yes	Yes	Team 1	4.7	62.25	103.5	6.55	64.95	125.5									126	115	No	No	Hb_adm>=110	Hb_exit<110	18.12351488777073	18.12351488777073	5.684164893644982	5.684164893644982	No	No	No	No	No	No	No	SF_exit<12	SF_adm>=12					No	Yes
255	No	Standard	Male	7.6215506	11.30092	< 12mo	< 12mo	Yes	Yes	Team 1	5.6	64.7	113	5.8	67.25	118.5									94		Yes		Hb_adm<110														SF_adm>=12					No	Yes
256	Yes	Reduced	Male	9.0013142	11.760841	< 12mo	< 12mo	Yes	Yes	Team 1	6.05	67.34999999999999	112.5	7.75	71.7	134	187.276	.270228671855522	14.2672819685446	263.335	.287851266693225	10.0230870026238	-.6583533817561921	-.2742375310185799	97	108	Yes	Yes	Hb_adm<110	Hb_exit<110	15.60550697590347	17.2930355275108	6.200047947320791	7.292016910127102	No	No	No	No	No	No	No	SF_exit<12	SF_adm>=12	moderate deficiency	moderate deficiency	adequate or moderate	adequate or moderate	No	No
257	No	Reduced	Female	10.019711	13.69908	< 12mo	>=12mo	Yes	No	Team 1	5.45	66.25	110.5	6.65	71	120									107		Yes		Hb_adm<110		28.52450372967723	28.52450372967723	6.413899205108455	6.413899205108455	No	No	No			No	No	SF_exit<12	SF_adm>=12					No	Yes
258	Yes	Reduced	Male	7.8843627	11.333772	< 12mo	< 12mo	Yes	Yes	Team 1	5.75	65.75	115.5	7.5	71.34999999999999	129.5	126.719	.58482613150278	24.0604386967295	554.793	.438884926673426	9.75441910230253	-1.665398702187071	-.0592300443208682	99	105	Yes	Yes	Hb_adm<110	Hb_exit<110	2.929917519033516	2.929917519033516	13.81770831507124	13.81770831507124	Yes	Yes	Yes	Yes	Yes	Yes	Yes	SF_exit<12	SF_adm<12	marked deficiency	moderate deficiency	Marked or severate	adequate or moderate	No	No
259	No	Standard	Male	12.746387	14.78318	>=12mo	>=12mo	Yes	No	Team 1	6.6	70.75	115.5	7.1	71.84999999999999	122.5									85		Yes		Hb_adm<110		5.502789707965943	5.502789707965943	9.000675728191592	9.000675728191592	Yes	Yes	Yes			Yes	Yes	SF_exit<12	SF_adm>=12					No	Yes
260	No	Reduced	Female	6.9973717	8.8370562	< 12mo	< 12mo	Yes	No	Team 1	5.2	61.25	112.5	5.85	63.45	120.5									115		No		Hb_adm>=110		8.258508810867605	8.258508810867605	6.891449902153677	6.891449902153677	Yes	Yes	No			No	No	SF_exit<12	SF_adm>=12					No	Yes
261	No	Reduced	Female	6.0775294	6.7674112	< 12mo	< 12mo	Yes	Yes	Team 1	5.1	59.95	110.5	5	61.45	108.5									90	81	Yes	Yes	Hb_adm<110	Hb_exit<110	3.799682861603287	3.799682861603287	6.466384792640175	6.466384792640175	Yes	Yes	Yes	Yes	Yes	No	No	SF_exit<12	SF_adm<12					No	No
262	Yes	Standard	Male	12.450723	13.140604	>=12mo	>=12mo	Yes	Yes	Team 1	6.95	72.34999999999999	110.5	8.649999999999999	73.55	131.5	277.561	.383311942364872	27.2613795773575	645.883	.680521660858875	13.7895526939808	-1.0224357502116	-.4465683954542884	94	118	Yes	No	Hb_adm<110	Hb_exit<110	12.72441308734603	31.2202159470797	11.40931730377572	4.590271642915918	No	No	No	No	No	Yes	No	SF_exit<12	SF_adm>=12	moderate deficiency	moderate deficiency	adequate or moderate	adequate or moderate	Yes	No
263	Yes	Standard	Male	17.148489	19.218134	>=12mo	>=12mo	Yes	Yes	Team 1	7.6	77	121.5	7.85	78.3	121.5	308.134	.181438835383529	7.82278442549486				.2591050324869536	.0755499343243859	108		Yes		Hb_adm<110		10.15	10.15	9.924999999999999	9.924999999999999	Yes	Yes	Yes			Yes	Yes	SF_exit<12	SF_adm<12	adequate	adequate	adequate or moderate	adequate or moderate	No	No
264	No	Standard	Female	8.5413933	9.9211559	< 12mo	< 12mo	Yes	Yes	Team 1	5.35	63.1	116.5	6.55	64.65000000000001	130.5									78	109	Yes	Yes	Hb_adm<110	Hb_exit<110	9.544504316947039	9.544504316947039	11.37775319659836	11.37775319659836	Yes	Yes	Yes	No	Yes	Yes	Yes	SF_exit<12	SF_adm>=12					Yes	No
265	Yes	Reduced	Female	7.7201052	11.399474	< 12mo	< 12mo	Yes	Yes	Team 1	5.6	66.05	120	7	70.90000000000001	126.5	82.645	1.29878108063435	12.5031910100404	278.513	.238435353491579	4.97560342751061	-1.999280189511284	.3075714602776598	85	102	Yes	Yes	Hb_adm<110	Hb_exit<110	6.898118097036844	6.898118097036844	6.6613687807482	6.6613687807482	Yes	Yes	Yes	Yes	Yes	No	No	SF_exit<12	SF_adm<12	marked deficiency	adequate	Marked or severate	adequate or moderate	No	Yes
266	Yes	Reduced	Female	11.859396	13.009198	< 12mo	>=12mo	Yes	Yes	Team 1	5	65.45	114.5	6.45	67	129.5	198.567	.134632319707442	6.88019604521873	251.488	.236441694648413	4.80513160993022	.2512778536521192	.2711381333219225	92	116	Yes	No	Hb_adm<110	Hb_exit<110	7.192406710030234	7.192406710030234	11.3308310083842	11.3308310083842	Yes	Yes	Yes	No	No	Yes	Yes	SF_exit<12	SF_adm<12	adequate	adequate	adequate or moderate	adequate or moderate	No	No
267	Yes	Reduced	Female	6.8988175	10.578187	< 12mo	< 12mo	Yes	Yes	Team 1	5.55	62	114.5	6.65	67.8	121	90.286	2.65407752701475	11.0783660714084	95.73099999999999	2.75197299513838	6.14718181714186	-2.291471427901762	-1.93751544595894	95	108	Yes	Yes	Hb_adm<110	Hb_exit<110	7.564580471858433	7.564580471858433	10.8873684221503	10.8873684221503	Yes	Yes	Yes	Yes	Yes	Yes	Yes	SF_exit<12	SF_adm<12	marked deficiency	marked deficiency	Marked or severate	Marked or severate	No	No
268	Yes	Standard	Male	7.9500656	9.3298292	< 12mo	< 12mo	Yes	Yes	Team 1	6.5	68.34999999999999	114.5	7.95	70.69999999999999	135.5	91.72799999999999	.372393011085195	11.8555310113854	193.077	.312775207197333	7.8751319241918	-1.169551288705182	-.3672537447730193	91	95	Yes	Yes	Hb_adm<110	Hb_exit<110	63.56378216896523	63.56378216896523	6.635651197549434	6.635651197549434	No	No	No	No	No	No	No	SF_exit<12	SF_adm>=12	moderate deficiency	moderate deficiency	adequate or moderate	adequate or moderate	Yes	Yes
269	Yes	Standard	Female	17	18	>=12mo	>=12mo	No	No	Team 1	7.2	75.5	110	8.649999999999999	76.7	127.5	210.896	.255276616039672	7.7341949013038	283.679	.238329112087087	4.65396571466764	-.1779046293653923	.3606817911008391	78	112	Yes	No	Hb_adm<110	Hb_exit<110	40.38697934691823	40.38697934691823	6.877063110230263	6.877063110230263	No	No	No	No	No	No	No	SF_exit<12	SF_adm>=12	moderate deficiency	adequate	adequate or moderate	adequate or moderate	Yes	Yes
270	No	Reduced	Female	6.73456	8.5742445	< 12mo	< 12mo	Yes	Yes	Team 1	5.2	61.5	110	6.55	65	129.5									101	100	Yes	Yes	Hb_adm<110	Hb_exit<110	10.66224294412899	10.66224294412899	6.996707405145988	6.996707405145988	Yes	Yes	Yes	No	Yes	No	No	SF_exit<12	SF_adm>=12					No	No
271	Yes	Standard	Female	9.3298292	11.629435	< 12mo	< 12mo	Yes	Yes	Team 1	6.2	66.55	114.5	6.7	68.55	125	146.686	.840052537095063	12.7956310807726	257.332	.824448496904048	5.95274938479424	-1.419836380811759	-.6119892763429863	97	100	Yes	Yes	Hb_adm<110	Hb_exit<110	25.61656242033035	25.61656242033035	7.544403554886848	7.544403554886848	No	No	No	No	No	No	No	SF_exit<12	SF_adm>=12	marked deficiency	moderate deficiency	Marked or severate	adequate or moderate	No	No
272	Yes	Standard	Female	19.612352	23.291721	>=12mo	>=12mo	Yes	Yes	Team 1	7.35	71.45	113.5	7.4	74.15000000000001	117.5	197.028	1.67508349782438	7.45884125994179				-1.333953508109764	.7254664278428326	86		Yes		Hb_adm<110		29.68671217995444	29.68671217995444	14.28951554191389	14.28951554191389	No	No	No			Yes	Yes	SF_exit<12	SF_adm>=12	moderate deficiency	adequate	adequate or moderate	adequate or moderate	No	No
273	Yes	Reduced	Female	6.9973717	7.6872535	< 12mo	< 12mo	Yes	Yes	Team 1	5.6	63.9	113.5	6.35	64.84999999999999	126.5	204.109	.720357235385677	12.3252748737035	167.785	.702885665327206	9.482172134529209	-1.109033529321225	-1.054617224738528	106	105	Yes	Yes	Hb_adm<110	Hb_exit<110	2.846589074397024	2.846589074397024	7.412136740427556	7.412136740427556	Yes	Yes	Yes	Yes	Yes	No	No	SF_exit<12	SF_adm<12	moderate deficiency	moderate deficiency	adequate or moderate	adequate or moderate	No	No
274	Yes	Reduced	Female	8.9684629	10.808147	< 12mo	< 12mo	Yes	Yes	Team 1	5.7	64	114.5	6.5	66.40000000000001	125.5	157.253	.888499156717043	10.1886020326531	244.3	1.98291997541893	10.5364500174545	-1.276379326857553	-1.511341198741601	98	108	Yes	Yes	Hb_adm<110	Hb_exit<110	25.83179326883545	24.81942940871719	8.703975335247158	13.44865536592573	No	No	No	No	No	Yes	Yes	SF_exit<12	SF_adm>=12	moderate deficiency	marked deficiency	adequate or moderate	Marked or severate	Yes	Yes
275	Yes	Reduced	Male	17	19	>=12mo	>=12mo	No	No	Team 1	5.75	69.45	105.5	7.8	73.5	126.5	331.164	.5653737674467409	6.86359956337676	199.289	.555069108304565	8.476912160810629	-.3153307942964521	-.7413143641567299	72	96	Yes	Yes	Hb_adm<110	Hb_exit<110	19.55728946397993	19.55728946397993	4.679483489769192	4.679483489769192	No	No	No	No	No	No	No	SF_exit<12	SF_adm>=12	moderate deficiency	moderate deficiency	adequate or moderate	adequate or moderate	Yes	No
276	No	Standard	Female	25.525623	27.365309	>=12mo	>=12mo	Yes	Yes	Team 1	7.9	83.5	110.5	9.5	84.90000000000001	125									103	101	Yes	Yes	Hb_adm<110	Hb_exit<110	67.27630830306485	67.27630830306485	6.354929812995167	6.354929812995167	No	No	No	No	No	No	No	SF_exit<12	SF_adm>=12					No	Yes
277	Yes	Standard	Female	33.344284	33.804207	>=12mo	>=12mo	No	No	Team 1	7.25	73	114	8	72.75	130.5	233.502	.8704675715022741	7.81670304895825	422.402	.497077236004862	7.66702261462507	-.8683564964903402	-.1552607903939254	104	107	Yes	Yes	Hb_adm<110	Hb_exit<110	21.9626298226167	21.9626298226167	5.071350187292166	5.071350187292166	No	No	No	No	No	No	No	SF_exit<12	SF_adm>=12	moderate deficiency	moderate deficiency	adequate or moderate	adequate or moderate	No	No
278	Yes	Standard	Male	8.8699083	9.5597897	< 12mo	< 12mo	Yes	Yes	Team 1	5.65	63.45	114.5	6.65	64.90000000000001	133.5	122.849	1.16733408221373	13.4512330861311	179.786	1.84600486759892	9.56480993727677	-1.74806527873481	-1.593046086553951	107	116	Yes	No	Hb_adm<110	Hb_exit<110	8.73403846312522	8.73403846312522	11.60359480593868	11.60359480593868	Yes	Yes	Yes	No	No	Yes	Yes	SF_exit<12	SF_adm<12	marked deficiency	marked deficiency	Marked or severate	Marked or severate	No	Yes
279	Yes	Reduced	Male	8.2785807	10.348226	< 12mo	< 12mo	Yes	Yes	Team 1	5.9	66.5	116.5	7.2	68.8	131	195.999	.558271676662081	9.395895082564049	505.841	.214706718256604	6.18764783851522	-.8170325817033357	.608176570800301	101		Yes		Hb_adm<110		6.783384987974246	6.783384987974246	8.41473813557332	8.41473813557332	Yes	Yes	Yes			Yes	Yes	SF_exit<12	SF_adm>=12	moderate deficiency	adequate	adequate or moderate	adequate or moderate	No	No
280	Yes	Standard	Female	9.3626804	13.04205	< 12mo	>=12mo	Yes	Yes	Team 1	6.35	70.45	117	7.7	74.95	125	111.397	.5907821223261081	8.89195655224483	164.69	.313748885575809	7.39424570342772	-1.157343666440444	-.4277228700697082	113	124	No	No	Hb_adm>=110	Hb_exit<110	13.99903764574652	13.99903764574652	6.884330844407081	6.884330844407081	No	No	No	No	No	No	No	SF_exit<12	SF_adm>=12	moderate deficiency	moderate deficiency	adequate or moderate	adequate or moderate	No	Yes
281	Yes	Reduced	Male	11.30092	12.220762	< 12mo	>=12mo	Yes	Yes	Team 1	7.15	74.40000000000001	127.5	8.4	74.84999999999999	140.5	88.42	.805672202610567	14.0547301606695	238.433	.52737059826114	5.1619810260481	-1.749206602044399	-.2994541972012658	60	107	Yes	Yes	Hb_adm<110	Hb_exit<110	59.25412869561173	59.25412869561173	7.353112964083208	7.353112964083208	No	No	No	No	No	No	No	SF_exit<12	SF_adm>=12	marked deficiency	moderate deficiency	Marked or severate	adequate or moderate	Yes	No
282	No	Reduced	Female	9.5597897	11.629435	< 12mo	< 12mo	Yes	Yes	Team 1	6.3	69.95	113.5	7.5	72.45	131									97	112	Yes	No	Hb_adm<110	Hb_exit<110	39.88053759189986	39.88053759189986	9.778975709949117	9.778975709949117	No	No	No	No	No	Yes	Yes	SF_exit<12	SF_adm>=12					Yes	No
283	No	Standard	Female	22	23	>=12mo	>=12mo	No	No	Team 1	6.7	71	114	7.9	72.3	129.5									60	104	Yes	Yes	Hb_adm<110	Hb_exit<110	131.3147547520403	131.3147547520403	13.21279367208796	13.21279367208796	No	No	No	No	No	Yes	Yes	SF_exit<12	SF_adm>=12					Yes	No
284	Yes	Reduced	Male	16.425756	20.105125	>=12mo	>=12mo	No	No	Team 1	5.75	68.45	110.5	6.2	69.55	115.5	204.024	.682600074939107	6.18409840724569				-.6613828777249021	.2021223487781003	81		Yes		Hb_adm<110		56.57529972806799	56.57529972806799	3.960511377091398	3.960511377091398	No	No	No			No	No	SF_exit<12	SF_adm>=12	moderate deficiency	adequate	adequate or moderate	adequate or moderate	Yes	No
285	Yes	Standard	Male	7.5229959	9.8226023	< 12mo	< 12mo	Yes	Yes	Team 1	4.05	57.25	95.5	5.7	61	125	462.618	.665471628015097	13.1731200031243	157.601	.60563662953167	9.434742574469359	-.6080885596807017	-.9998219802908459	109	111	Yes	No	Hb_adm<110	Hb_exit<110	10.8860141703164	10.8860141703164	6.218234333389088	6.218234333389088	Yes	Yes	Yes	No	No	No	No	SF_exit<12	SF_adm>=12	moderate deficiency	moderate deficiency	adequate or moderate	adequate or moderate	No	No
286	Yes	Reduced	Female	16	17	>=12mo	>=12mo	Yes	Yes	Team 1	6.4	68.84999999999999	114.5	7.65	70.65000000000001	125.5	121.928	1.26931917157523	9.86237059923503	374.726	1.16887782295196	8.585729540446451	-1.619241542084001	-.817453095189978	78	96	Yes	Yes	Hb_adm<110	Hb_exit<110	26.58088022464046	54.0702866898018	10.21477731960523	17.13975891025951	No	No	No	No	No	Yes	Yes	SF_exit<12	SF_adm>=12	marked deficiency	moderate deficiency	Marked or severate	adequate or moderate	Yes	No
287	Yes	Reduced	Female	7	8	< 12mo	< 12mo	Yes	Yes	Team 1	5.5	65.05	112.5	6.55	66.05	131	110.129	2.00429505191159	13.0921868893233	431.074	1.26566699864993	7.65725891799467	-2.111167996265861	-.7116968141185078	84	103	Yes	Yes	Hb_adm<110	Hb_exit<110	13.875	16.13762806603572	12.13	19.7757332695734	No	No	No	No	No	Yes	Yes	SF_exit<12	SF_adm>=12	marked deficiency	moderate deficiency	Marked or severate	adequate or moderate	Yes	Yes
288	Yes	Standard	Female	11	12	< 12mo	>=12mo	Yes	Yes	Team 1	5.4	63.5	111.5	6.35	65.5	125.5	132.5	.6661988114846	11.3868074590498	203.627	.310467703333674	9.297141100013681	-1.273110580526434	-.431542842285626	88		Yes		Hb_adm<110		34.16641675311961	34.16641675311961	9.121536408243974	9.121536408243974	No	No	No			Yes	Yes	SF_exit<12	SF_adm>=12	moderate deficiency	moderate deficiency	adequate or moderate	adequate or moderate	Yes	Yes
289	Yes	Standard	Female	9	12	< 12mo	>=12mo	Yes	Yes	Team 1	5.65	68	111.5	7.45	73.45	126	363.843	.465122410232401	7.83523885002942	402.942	.185789424069928	5.381911806082	-.2193221611030606	.6435663490794655	83	110	Yes	No	Hb_adm<110	Hb_exit<110	45.79836051199914	45.79836051199914	15.37128023735971	15.37128023735971	No	No	No	No	No	Yes	Yes	SF_exit<12	SF_adm>=12	moderate deficiency	adequate	adequate or moderate	adequate or moderate	No	No
290	Yes	Standard	Female	8.0486202	9.6583443	< 12mo	< 12mo	Yes	Yes	Team 1	5.65	64.05	113.5	6.15	66	117.5	108.863	.964354476083681	13.0868754307916	266.704	.808508956685831	7.44597022621853	-1.690730213592911	-.7141155651464257	86	109	Yes	Yes	Hb_adm<110	Hb_exit<110	44.6768948080645	44.6768948080645	17.1981639253988	17.1981639253988	No	No	No	No	No	Yes	Yes	SF_exit<12	SF_adm>=12	marked deficiency	moderate deficiency	Marked or severate	adequate or moderate	Yes	Yes
291	Yes	Reduced	Male	14.651774	15.801577	>=12mo	>=12mo	Yes	Yes	Team 1	6.4	70	109.5	8.300000000000001	72	134.5	111.12	.473462322824208	9.89443304874179	241.039	.53161650612484	7.55741590550923	-1.090282639335296	-.5301645019576774	89	109	Yes	Yes	Hb_adm<110	Hb_exit<110	120.3013653357385	120.3013653357385	9.213928909019085	9.213928909019085	No	No	No	No	No	Yes	Yes	SF_exit<12	SF_adm>=12	moderate deficiency	moderate deficiency	adequate or moderate	adequate or moderate	Yes	Yes
292	Yes	Reduced	Female	13.173456	14.323258	>=12mo	>=12mo	Yes	Yes	Team 1	7.05	74.45	114	9.1	76.05	133.5	93.771	.461214195406853	12.0820481981102	291.293	.607967064822832	5.49141407689511	-1.295307134695785	-.3018029314458977	97	109	Yes	Yes	Hb_adm<110	Hb_exit<110	39.45728002061344	39.45728002061344	5.963390115288852	5.963390115288852	No	No	No	No	No	No	No	SF_exit<12	SF_adm>=12	moderate deficiency	moderate deficiency	adequate or moderate	adequate or moderate	Yes	No
293	No	Standard	Female	6	10	< 12mo	< 12mo	Yes	No	Team 1	5	61	114	5.75	64.15000000000001	120.5									56		Yes		Hb_adm<110														SF_adm>=12					Yes	No
294	Yes	Reduced	Female	36.695137	40.374508	>=12mo	>=12mo	No	No	Team 1	10.4	93.15000000000001	126	11.7	96.2	136	240.553	.14037582038909	1.71232208229111	484.247	.116899269345029	3.21174298282168	1.214139412293273	1.374317785023523	108	108	Yes	Yes	Hb_adm<110	Hb_exit<110	47.36366834289964	47.36366834289964	4.053620236892325	4.053620236892325	No	No	No	No	No	No	No	SF_exit<12	SF_adm>=12	adequate	adequate	adequate or moderate	adequate or moderate	Yes	No
295	Yes	Standard	Male	24	24	>=12mo	>=12mo	Yes	Yes	Team 1	8.300000000000001	82.45	118.5	9.4	81.75	130.5	276.616	.272642625672649	1.89727142412375	369.701	.196566365752085	4.15103255688129	.8203841817618298	.7167433577116866	74	99	Yes	Yes	Hb_adm<110	Hb_exit<110	40.62204100466262	12.08336903115973	3.990657042311499	12.7119370003792	No	No	No	No	No	No	Yes	SF_exit<12	SF_adm>=12	adequate	adequate	adequate or moderate	adequate or moderate	Yes	No
296	Yes	Reduced	Female	17	18	>=12mo	>=12mo	Yes	Yes	Team 1	7	73.45	113.5	7.6	74.5	125	257.105	.470247367277676	10.9555293201517	346.539	.150165187923999	5.00464908033984	-.6419643625479162	.7277128151485477	82	96	Yes	Yes	Hb_adm<110	Hb_exit<110	6.277223661850553	6.277223661850553	15.45260276685648	15.45260276685648	Yes	Yes	Yes	No	Yes	Yes	Yes	SF_exit<12	SF_adm>=12	moderate deficiency	adequate	adequate or moderate	adequate or moderate	No	Yes
297	Yes	Standard	Male	8.7056503	12.155059	< 12mo	>=12mo	Yes	Yes	Team 1	6.05	68.25	115.5	7.9	72	132.5	551.357	1.21117252285598	6.53320926565222	468.67	.526098622806851	6.11710341830128	-.4390777702663559	.0125712781728159	98	110	Yes	No	Hb_adm<110	Hb_exit<110	4.062290377242766	4.062290377242766	20.1921642970766	20.1921642970766	Yes	Yes	Yes	No	No	Yes	Yes	SF_exit<12	SF_adm<12	moderate deficiency	adequate	adequate or moderate	adequate or moderate	Yes	No
298	No	Standard	Female	36	38	>=12mo	>=12mo	No	Yes	Team 1	9.1	89.05	125.5	11	91.5	140									109		Yes		Hb_adm<110		17.20276387331376	17.20276387331376	12.14773722281867	12.14773722281867	No	No	No			Yes	Yes	SF_exit<12	SF_adm>=12					Yes	No
299	Yes	Reduced	Male	8.6070957	11.826544	< 12mo	< 12mo	Yes	Yes	Team 1	5.95	66.95	112.5	7.25	69.5	130	115.57	1.48309611500183	16.2281990499531	210.367	.525417809019243	10.8396916947213	-2.033076183620854	-.8240004538257976	86	104	Yes	Yes	Hb_adm<110	Hb_exit<110	26.70267456019491	26.70267456019491	11.33773758907407	11.33773758907407	No	No	No	No	No	Yes	Yes	SF_exit<12	SF_adm>=12	marked deficiency	moderate deficiency	Marked or severate	adequate or moderate	Yes	Yes
300	Yes	Reduced	Female	14.257556	15.177398	>=12mo	>=12mo	Yes	Yes	Team 1	6.2	67.95	113.5	6.85	69	125	183.747	.377861004944754	10.2967943602339	429.562	.824288421397011	11.973713315751	-.6754077958374285	-.7248520449465317	92	107	Yes	Yes	Hb_adm<110	Hb_exit<110	12.16294273514955	12.16294273514955	16.01090922784707	16.01090922784707	No	No	No	No	No	Yes	Yes	SF_exit<12	SF_adm>=12	moderate deficiency	moderate deficiency	adequate or moderate	adequate or moderate	Yes	Yes
301	Yes	Standard	Male	9.0013142	12.680683	< 12mo	>=12mo	Yes	Yes	Team 1	6.95	72	122.5	7.9	76.2	127	261.257	.330858962849316	7.93409442179968	227.446	.336940798084721	9.42028696550865	-.2212501819131291	-.4220105570035526	107	120	Yes	No	Hb_adm<110	Hb_exit<110	6.590298985530278	6.590298985530278	8.827251843184715	8.827251843184715	Yes	Yes	Yes	No	No	Yes	Yes	SF_exit<12	SF_adm<12	moderate deficiency	moderate deficiency	adequate or moderate	adequate or moderate	No	Yes
302	Yes	Standard	Female	9.8226023	13.501971	< 12mo	>=12mo	Yes	Yes	Team 1	5.2	60.75	112.5	6.3	66	125	497.141	.414626065198937	9.590237464691089	489.222	.150716913296783	6.40301186122824	-.081289545490424	.7869602518775936	112	118	No	No	Hb_adm>=110	Hb_exit<110	12.06594756861976	12.06594756861976	7.352772091639016	7.352772091639016	No	No	No	No	No	No	No	SF_exit<12	SF_adm>=12	moderate deficiency	adequate	adequate or moderate	adequate or moderate	No	No
303	No	Standard	Male	6.8002629	7.0302234	< 12mo	< 12mo	Yes	Yes	Team 1	3.9	56.84999999999999	96.5	3.7	57.25	89.5									100	117	Yes	No	Hb_adm<110	Hb_exit<110	15.03600098919146	15.03600098919146	8.378412837629131	8.378412837629131	No	No	No	No	No	Yes	Yes	SF_exit<12	SF_adm>=12					No	Yes
304	Yes	Reduced	Female	7.8843627	8.8042049	< 12mo	< 12mo	Yes	Yes	Team 1	6.1	64.65000000000001	112	6.85	65.55	125.5	261.332	.897994272470186	13.9176740689725	484.247	.534072653959769	8.4605716527319	-1.165735114671004		83	104	Yes	Yes	Hb_adm<110	Hb_exit<110	9.216748070034752	9.216748070034752	15.33389665816063	15.33389665816063	Yes	Yes	Yes	No	Yes	Yes	Yes	SF_exit<12	SF_adm>=12	moderate deficiency		adequate or moderate		Yes	Yes
305	Yes	Reduced	Female	6.5045991	10.183969	< 12mo	< 12mo	Yes	Yes	Team 1	4.6	61	103.5	6.6	66	125.5	228.993	.986722396728656	15.9871033468649	215.476	1.13238157625363	9.836560432535361	-1.383162903382732	-1.212207265055225	101	99	Yes	Yes	Hb_adm<110	Hb_exit<110	11.59753004193363	11.59753004193363	9.282699198814662	9.282699198814662	Yes	Yes	Yes	No	Yes	Yes	Yes	SF_exit<12	SF_adm>=12	moderate deficiency	moderate deficiency	adequate or moderate	adequate or moderate	No	Yes
306	Yes	Standard	Male	24	25	>=12mo	>=12mo	Yes	Yes	Team 1	7.5	76	117.5	8.199999999999999	77.7	125	92.386	1.21623588661545	15.0662172150544	461.389	.319614728514698	7.96027053394661	-2.004737197391251	.1478494415821021	72	104	Yes	Yes	Hb_adm<110	Hb_exit<110	2.154463396775742	2.154463396775742	13.01504294908903	13.01504294908903	Yes	Yes	Yes	Yes	Yes	Yes	Yes	SF_exit<12	SF_adm<12	marked deficiency	adequate	Marked or severate	adequate or moderate	No	Yes
307	No	Reduced	Male	8.3114319	11.990802	< 12mo	< 12mo	Yes	No	Team 1	5.55	64.34999999999999	117	6.4	66.2	122.5									107		Yes		Hb_adm<110														SF_adm>=12					No	Yes
308	No	Reduced	Male	7.8843627	9.2641258	< 12mo	< 12mo	Yes	Yes	Team 1	5.8	65.95	117.5	6.7	67.59999999999999	129.5									52	107	Yes	Yes	Hb_adm<110	Hb_exit<110	7.180041680648682	7.180041680648682	14.71863220201126	14.71863220201126	Yes	Yes	Yes	Yes	Yes	Yes	Yes	SF_exit<12	SF_adm<12					No	No
309	Yes	Standard	Female	41.09724	42.477005	>=12mo	>=12mo	No	No	Team 1	9	86.7	123	10.2	88.65000000000001	137.5	196.303	.7946742109966211	11.6843523336275	338.381	.259262189310207	7.45017487796053	-1.159154739364107		113		No		Hb_adm>=110		16.09123374460097	16.09123374460097	5.438532599578735	5.438532599578735	No	No	No			No	No	SF_exit<12	SF_adm>=12	moderate deficiency		adequate or moderate		Yes	No
310	Yes	Reduced	Female	7.4244413	11.10381	< 12mo	< 12mo	Yes	Yes	Team 1	5.2	64	111.5	6.35	68.5	110	90.529	1.96948136145408	16.8106614655485	206.333	1.31718367081852	9.686385515752489	-2.358080862499677	-1.318968412708681	113	116	No	No	Hb_adm>=110	Hb_exit<110	11.4381788305786	11.4381788305786	5.339666521930252	5.339666521930252	Yes	Yes	No	No	No	No	No	SF_exit<12	SF_adm>=12	marked deficiency	moderate deficiency	Marked or severate	adequate or moderate	No	No
311	No	Reduced	Male	11.95795	13.337713	< 12mo	>=12mo	Yes	No	Team 1	5.2	63.3	112.5	5.4	63.5	117.5									84		Yes		Hb_adm<110		7.296079141017695	7.296079141017695	9.022988525811495	9.022988525811495	Yes	Yes	Yes			Yes	Yes	SF_exit<12	SF_adm>=12					Yes	No
312	Yes	Standard	Female	6	8	< 12mo	< 12mo	Yes	Yes	Team 1	5.55	60.05	114.5	6.4	63.84999999999999	126.5	148.438	3.26550635492483	9.96589973435294	196.794	.610566943296463	6.61418244348734	-2.062919836343275	-.6564094150531421	105	112	Yes	No	Hb_adm<110	Hb_exit<110	11.40962475597674	11.40962475597674	6.782837943588453	6.782837943588453	Yes	Yes	Yes	No	No	No	No	SF_exit<12	SF_adm>=12	marked deficiency	moderate deficiency	Marked or severate	adequate or moderate	Yes	No
313	Yes	Standard	Female	6.5374508	8.8370562	< 12mo	< 12mo	Yes	Yes	Team 1	4.95	60.84999999999999	104.5	6.8	64.34999999999999	125	198.589	.257099542540035	14.5114693782556	258.617	.195595117838327	6.57046290214208	-.6028647103587883	.212163380319557	114	119	No	No	Hb_adm>=110	Hb_exit<110	17.88906040663104	17.88906040663104	6.758044011786928	6.758044011786928	No	No	No	No	No	No	No	SF_exit<12	SF_adm>=12	moderate deficiency	adequate	adequate or moderate	adequate or moderate	No	No
314	Yes	Standard	Male	9.6583443	10.578187	< 12mo	< 12mo	Yes	Yes	Team 1	6.2	68.2	113.5	7.25	68.75	128	93.184	1.83939527015252	22.5568963103787	171.625	2.09242020448915	17.7606175793335	-2.470652830473718	-2.055711057903587	98	96	Yes	Yes	Hb_adm<110	Hb_exit<110	11.788319119707	11.788319119707	14.00676033749225	14.00676033749225	Yes	Yes	Yes	No	Yes	Yes	Yes	SF_exit<12	SF_adm>=12	severe deficiency	marked deficiency	Marked or severate	Marked or severate	Yes	Yes
315	Yes	Standard	Female	6.6360054	8.4756899	< 12mo	< 12mo	Yes	Yes	Team 1	5.55	63.65000000000001	114.5	6.5	66	125.5	279.397	.843286913636757	8.6297226909078	255.122	.70355084465703	7.20388945282117	-.8006584964400856	-.6367500353168728	108	112	Yes	No	Hb_adm<110	Hb_exit<110	23.84011427233835	23.84011427233835	7.395218723937169	7.395218723937169	No	No	No	No	No	No	No	SF_exit<12	SF_adm>=12	moderate deficiency	moderate deficiency	adequate or moderate	adequate or moderate	Yes	No
316	Yes	Reduced	Female	6.0446782	9.0341654	< 12mo	< 12mo	Yes	Yes	Team 1	4.7	58.75	111.5	6	63.2	125	215.537	.505818376305699	4.09800752796466	197.737	.590689971369931	5.00931764832499	-.1944039121381926	-.4645392839060605	105	121	Yes	No	Hb_adm<110	Hb_exit<110	23.1	23.1	6.52	6.52	No	No	No	No	No	No	No	SF_exit<12	SF_adm>=12	moderate deficiency	moderate deficiency	adequate or moderate	adequate or moderate	Yes	No
317	Yes	Reduced	Male	19.809462	21.649145	>=12mo	>=12mo	Yes	Yes	Team 1	7.6	73.95	114	8.699999999999999	75.45	125.5	368.545	.322440502283213	8.161723314179371	292.874	.141177625134629	6.34017275489788	-.0115216897813273	.5137566859662775	75	76	Yes	Yes	Hb_adm<110	Hb_exit<110	115.2658235197359	115.2658235197359	32.76662113431693	32.76662113431693	No	No	No	No	No	Yes	Yes	SF_exit<12	SF_adm>=12	moderate deficiency	adequate	adequate or moderate	adequate or moderate	No	Yes
318	Yes	Standard	Female	7.8843627	9.4940863	< 12mo	< 12mo	Yes	Yes	Team 1	5.75	65.25	113.5	5.6	65.65000000000001	113.5	174.768	.324881920807187	14.6637613970757				-.8281199108236412	-.870754675221635	91		Yes		Hb_adm<110		4.315121330600948	3.421941878008701	15.97007134264791	25.07797360665518	Yes	Yes	Yes			Yes	Yes	SF_exit<12	SF_adm<12	moderate deficiency	moderate deficiency	adequate or moderate	adequate or moderate	No	No
319	Yes	Reduced	Male	6.0118265	8.7713537	< 12mo	< 12mo	Yes	Yes	Team 1	5.5	61.34999999999999	112	5.55	63	115	267.39	.348192549788897	16.8920722927288				-.6984778350014496	.0102772907628068	90		Yes		Hb_adm<110		18.9893405225455	18.9893405225455	12.76826777116282	12.76826777116282	No	No	No			Yes	Yes	SF_exit<12	SF_adm>=12	moderate deficiency	adequate	adequate or moderate	adequate or moderate	No	No
320	Yes	Reduced	Male	6.1103811	9.5597897	< 12mo	< 12mo	Yes	Yes	Team 1	5.2	61.4	106.5	6.65	65.5	126.5	167.988	.890462081610236	13.3283837536588	251.386	.199201719553277	6.47849590141787	-1.39816168217463	.1920454946729582	108	114	Yes	No	Hb_adm<110	Hb_exit<110	11.17942181120117	11.17942181120117	8.130709046068938	8.130709046068938	Yes	Yes	Yes	No	No	No	No	SF_exit<12	SF_adm>=12	moderate deficiency	adequate	adequate or moderate	adequate or moderate	Yes	No
321	Yes	Standard	Male	13	15	>=12mo	>=12mo	Yes	Yes	Team 1	7.2	73.09999999999999	120	8.550000000000001	74.65000000000001	130	108.267	1.01572060518773	19.7887091220189	223.133	1.09008117090965	11.0763137240143	-1.966259143262135	-1.239482413058746	82	103	Yes	Yes	Hb_adm<110	Hb_exit<110	8.586572782733112	8.586572782733112	11.24810447695342	11.24810447695342	Yes	Yes	Yes	No	Yes	Yes	Yes	SF_exit<12	SF_adm>=12	marked deficiency	moderate deficiency	Marked or severate	adequate or moderate	No	No
322	No	Reduced	Female	10.052563	10.972404	< 12mo	< 12mo	Yes	Yes	Team 1	5.6	67.15000000000001	111.5	6.8	68.25	130									109	107	Yes	Yes	Hb_adm<110	Hb_exit<110	8.164404744867342	8.164404744867342	12.19903006337366	12.19903006337366	Yes	Yes	Yes	No	Yes	Yes	Yes	SF_exit<12	SF_adm>=12					No	No
323	No	Standard	Male	13.239159	14.159001	>=12mo	>=12mo	Yes	Yes	Team 1	6.6	71.84999999999999	119	8.850000000000001	73.15000000000001	155									104	113	Yes	No	Hb_adm<110	Hb_exit<110	3.175753652412736	3.175753652412736	15.12436093246159	15.12436093246159	Yes	Yes	Yes	No	No	Yes	Yes	SF_exit<12	SF_adm<12					Yes	No
324	Yes	Standard	Male	13.403417	14.78318	>=12mo	>=12mo	Yes	Yes	Team 1	7	72.25	110.5	8.6	73.45	134.5	63.032	4.83102457241534	30.7196812625224	69.66500000000001	1.65737111527962	20.8274613979732	-3.399673769011705	-2.531579532568406	93	115	Yes	No	Hb_adm<110	Hb_exit<110	2.962584355121964	2.962584355121964	9.394828430953817	9.394828430953817	Yes	Yes	Yes	No	No	Yes	Yes	SF_exit<12	SF_adm<12	severe deficiency	severe deficiency	Marked or severate	Marked or severate	No	No
325	No	Reduced	Male	7.3915901	7.3915901	< 12mo	< 12mo	Yes	Yes	Team 1	4.8	60.45	110.5												76		Yes		Hb_adm<110		2.803035986018834		12.77148107188752		Yes		Yes			Yes			SF_adm<12					No	No
326	No	Standard	Male	7.7858081	11.465178	< 12mo	< 12mo	Yes	Yes	Team 1	4.6	60.5	110	6.2	65.09999999999999	125									98	121	Yes	No	Hb_adm<110	Hb_exit<110													SF_adm>=12					Yes	No
327	Yes	Reduced	Female	7.4901447	9.7897501	< 12mo	< 12mo	Yes	Yes	Team 1	5.65	64.34999999999999	114.5	6.6	67	125	391.73	.20753562901669	6.65222619001619	502.873	.144195352448951	4.9414300090853	.4251526389412028	.9943638729601291	84	97	Yes	Yes	Hb_adm<110	Hb_exit<110	8.215806449707015	8.215806449707015	6.783896924971885	6.783896924971885	Yes	Yes	Yes	No	Yes	No	No	SF_exit<12	SF_adm>=12	adequate	adequate	adequate or moderate	adequate or moderate	No	No
328	Yes	Standard	Female	12.746387	14.816031	>=12mo	>=12mo	Yes	Yes	Team 1	5.55	67.40000000000001	114.5	7	70.15000000000001	130	73.69	.32540941406978	9.559841161529951	217.31	.886848359912275	9.71105702165686	-1.091093826910361	-1.053232045789942	106	100	Yes	Yes	Hb_adm<110	Hb_exit<110	16.60877636095549	16.60877636095549	5.620896584190962	5.620896584190962	No	No	No	No	No	No	No	SF_exit<12	SF_adm>=12	moderate deficiency	moderate deficiency	adequate or moderate	adequate or moderate	No	Yes
329	No	Standard	Female	9.3626804	13.04205	< 12mo	>=12mo	Yes	Yes	Team 1	5.75	66.25	110.5	6.45	68.8	120									105		Yes		Hb_adm<110		30.13770862751978	30.13770862751978	12.36810575207434	12.36810575207434	No	No	No			Yes	Yes	SF_exit<12	SF_adm>=12					Yes	No
330	Yes	Reduced	Female	6.9973717	8.1471748	< 12mo	< 12mo	Yes	Yes	Team 1	5.8	64.3	113.5	6.75	65.95	125.5	219.531	.722391447283225	12.376164019963	246.245	1.31923254950781	8.77323888317032	-1.06955781874552	-1.155364990670292	108	113	Yes	No	Hb_adm<110	Hb_exit<110	44.70830313228026	46.20144097950006	5.661015223697079	4.366194739388995	No	No	No	No	No	No	No	SF_exit<12	SF_adm>=12	moderate deficiency	moderate deficiency	adequate or moderate	adequate or moderate	No	No
331	Yes	Reduced	Male	14.618922	15.078844	>=12mo	>=12mo	Yes	Yes	Team 1	7.2	74.15000000000001	116.5	8.350000000000001	75	130.5	126.359	.723766114676371	18.2607448435554	236.543	2.42177967281025	21.8118893421759	-1.63017959171396		90	91	Yes	Yes	Hb_adm<110	Hb_exit<110	5.455637328412301	5.455637328412301	8.383941094167772	8.383941094167772	Yes	Yes	Yes	No	Yes	Yes	Yes	SF_exit<12	SF_adm>=12	marked deficiency		Marked or severate		No	No
332	No	Reduced	Male	7.5886989	9.8883047	< 12mo	< 12mo	Yes	Yes	Team 1	6	67.3	116.5	7.5	69	134									67	78	Yes	Yes	Hb_adm<110	Hb_exit<110	11.29381476801771	11.29381476801771	7.93656026190848	7.93656026190848	Yes	Yes	Yes	No	Yes	No	No	SF_exit<12	SF_adm>=12					Yes	Yes
333	No	Standard	Female	8.1143236	11.793693	< 12mo	< 12mo	Yes	Yes	Team 1	6.4	67.5	113	7.65	72.75	126.5									63	118	Yes	No	Hb_adm<110	Hb_exit<110	25.14	25.14	5.255	5.255	No	No	No	No	No	No	No	SF_exit<12	SF_adm>=12					Yes	Yes
334	No	Standard	Female	10.972404	13.731932	< 12mo	>=12mo	Yes	Yes	Team 1	6.7	71.5	114	8.1	75.55	125.5									77	107	Yes	Yes	Hb_adm<110	Hb_exit<110	12.97632559908158	12.97632559908158	8.189740451643219	8.189740451643219	No	No	No	No	No	No	No	SF_exit<12	SF_adm>=12					No	Yes
335	No	Reduced	Female	8.6399479	11.859396	< 12mo	< 12mo	Yes	No	Team 1	5.75	66.5	112	6.75	68.95	120.5									97		Yes		Hb_adm<110		18.89979249688512	18.89979249688512	4.629024645973809	4.629024645973809	No	No	No			No	No	SF_exit<12	SF_adm>=12					No	No
336	No	Reduced	Male	20	23	>=12mo	>=12mo	Yes	Yes	Team 1	7.2	73.2	114	8.300000000000001	76.05	128.5									93	119	Yes	No	Hb_adm<110	Hb_exit<110	7.359515802521409	7.359515802521409	20.47433857296483	20.47433857296483	Yes	Yes	Yes	No	No	Yes	Yes	SF_exit<12	SF_adm<12					Yes	Yes
337	No	Standard	Female	7.2930355	10.972404	< 12mo	< 12mo	Yes	Yes	Team 1	5.5	65.5	116	6.5	70.95	119.5									93		Yes		Hb_adm<110		72.91388870335233	72.91388870335233	7.990620965768716	7.990620965768716	No	No	No			No	No	SF_exit<12	SF_adm>=12					No	Yes
338	No	Standard	Male	6.73456	10.413929	< 12mo	< 12mo	Yes	Yes	Team 1	6.1	66.75	113.5	7.35	72.34999999999999	125.5									78	66	Yes	Yes	Hb_adm<110	Hb_exit<110	18.07666581236918	18.07666581236918	31.94418087259315	31.94418087259315	No	No	No	No	No	Yes	Yes	SF_exit<12	SF_adm>=12					No	Yes
339	No	Reduced	Male	15.900131	16.590014	>=12mo	>=12mo	Yes	Yes	Team 1	6.85	72.65000000000001	120	7.85	72.8	131.5									70	108	Yes	Yes	Hb_adm<110	Hb_exit<110	6.622510312592947	6.622510312592947	18.48795404362712	18.48795404362712	Yes	Yes	Yes	No	Yes	Yes	Yes	SF_exit<12	SF_adm>=12					Yes	Yes
340	No	Reduced	Male	16	17	>=12mo	>=12mo	Yes	Yes	Team 1	7.25	73.5	113	9.050000000000001	74.3	137									78	108	Yes	Yes	Hb_adm<110	Hb_exit<110	2.673760077489706	2.673760077489706	31.05914735557993	31.05914735557993	Yes	Yes	Yes	Yes	Yes	Yes	Yes	SF_exit<12	SF_adm<12					Yes	Yes
341	No	Standard	Male	11.465178	12.844941	< 12mo	>=12mo	Yes	Yes	Team 1	7.1	72.55	123.5	7.6	73.95	128.5									111	123	No	No	Hb_adm>=110	Hb_exit<110	13.4661094674414	13.4661094674414	6.403712137766681	6.403712137766681	No	No	No	No	No	No	No	SF_exit<12	SF_adm>=12					No	Yes
342	No	Reduced	Female	10.906702	11.596583	< 12mo	< 12mo	Yes	Yes	Team 1	5.6	66.25	120.5	6.85	66.55	127.5									98	115	Yes	No	Hb_adm<110	Hb_exit<110	74.34248530538055	74.34248530538055	8.529502137215134	8.529502137215134	No	No	No	No	No	Yes	Yes	SF_exit<12	SF_adm>=12					No	Yes
343	No	Standard	Male	10.183969	10.87385	< 12mo	< 12mo	Yes	Yes	Team 1	6.55	69.45	124.5	7.65	70.8	141									85	123	Yes	No	Hb_adm<110	Hb_exit<110	15.28989482830173	15.28989482830173	11.01782120640394	11.01782120640394	No	No	No	No	No	Yes	Yes	SF_exit<12	SF_adm>=12					Yes	Yes
344	No	Standard	Male	6.4717479	9.9211559	< 12mo	< 12mo	Yes	Yes	Team 1	5.05	63.15000000000001	111	7.05	69	131.5									105	126	Yes	No	Hb_adm<110	Hb_exit<110	15.04851735210851	15.04851735210851	6.618622504383896	6.618622504383896	No	No	No	No	No	No	No	SF_exit<12	SF_adm>=12					No	Yes
345	No	Reduced	Female	26	29	>=12mo	>=12mo	No	No	Team 1	7.699999999999999	79.45	112.5	8.1	82	114									121		No		Hb_adm>=110		11.51347295559004	11.51347295559004	6.585458584956608	6.585458584956608	Yes	Yes	No			No	No	SF_exit<12	SF_adm>=12					No	Yes
346	No	Reduced	Male	7.3258872	11.005257	< 12mo	< 12mo	Yes	Yes	Team 1	5.9	64.45	111	6.85	69	120									86		Yes		Hb_adm<110		7.687372638813634	7.687372638813634	14.05283630876822	14.05283630876822	Yes	Yes	Yes			Yes	Yes	SF_exit<12	SF_adm>=12					No	Yes
347	Yes	Reduced	Male	11.563732	12.943496	< 12mo	>=12mo	Yes	Yes	Team 1	6.9	71	114.5	7.95	72.95	125	137.364	1.49882773412585	10.3667007168253	360.742	1.76069868498009	12.3805216034978	-1.676277849644353	-1.305248895978378	115	107	No	Yes	Hb_adm>=110	Hb_exit<110	1.068053701271894	1.068053701271894	8.958160700090378	8.958160700090378	Yes	Yes	No	Yes	Yes	Yes	Yes	SF_exit<12	SF_adm<12	marked deficiency	moderate deficiency	Marked or severate	adequate or moderate	No	Yes
348	Yes	Standard	Male	11.95795	12.877792	< 12mo	>=12mo	Yes	Yes	Team 1	6.75	71.65000000000001	114.5	8.25	73	135	99.114	.11341591798077	7.86046770581286	149.366	.123778885578496	8.303206927554911	-.153371640225697	.0113023620443947	89	109	Yes	Yes	Hb_adm<110	Hb_exit<110	1.312738111865123	1.312738111865123	12.65685293872711	12.65685293872711	Yes	Yes	Yes	Yes	Yes	Yes	Yes	SF_exit<12	SF_adm<12	moderate deficiency	adequate	adequate or moderate	adequate or moderate	No	No
349	No	Standard	Female	6.6688566	9.8883047	< 12mo	< 12mo	Yes	No	Team 1	5.55	63.3	113.5	6.5	67.34999999999999	123.5									115		No		Hb_adm>=110		12.72620869993733	12.72620869993733	4.902978060032757	4.902978060032757	No	No	No			No	No	SF_exit<12	SF_adm>=12					No	No
350	Yes	Standard	Female	7.9500656	10.479632	< 12mo	< 12mo	Yes	Yes	Team 1	5.1	62.75	113.5	6.5	66.15000000000001	127.5	83.426	1.78378569317308	30.1847102472406	355.949	2.63712523653507	13.3708314769607	-2.681502024029056	-1.59813621254565	61	105	Yes	Yes	Hb_adm<110	Hb_exit<110	42.77165580839879	42.77165580839879	6.975971143038223	6.975971143038223	No	No	No	No	No	No	No	SF_exit<12	SF_adm>=12	severe deficiency	marked deficiency	Marked or severate	Marked or severate	Yes	Yes
351	No	Reduced	Female	6.5374508	7.9172144	< 12mo	< 12mo	Yes	No	Team 1	5.2	62.34999999999999	109	5.5	62.7	113									95		Yes		Hb_adm<110		49.91896518600495	49.91896518600495	3.493962809088126	3.493962809088126	No	No	No			No	No	SF_exit<12	SF_adm>=12					Yes	No
352	Yes	Standard	Male	12	13	>=12mo	>=12mo	Yes	Yes	Team 1	5.8	68.8	105	7.5	70.65000000000001	127.5	639.597	.130654969751454	4.76481330672494	339.908	.154427428348114	5.29449380169519	1.230694232682056	.663004178398279	125	128	No	No	Hb_adm>=110	Hb_exit<110	28.56023838255341	28.56023838255341	8.368783333433214	8.368783333433214	No	No	No	No	No	Yes	Yes	SF_exit<12	SF_adm>=12	adequate	adequate	adequate or moderate	adequate or moderate	Yes	No
353	No	Reduced	Male	8.9684629	12.417871	< 12mo	>=12mo	Yes	Yes	Team 1	6.05	66.45	113.5	7.7	71.40000000000001	130									83	107	Yes	Yes	Hb_adm<110	Hb_exit<110	11.20860375696926	11.20860375696926	11.1373943579317	11.1373943579317	Yes	Yes	Yes	No	Yes	Yes	Yes	SF_exit<12	SF_adm>=12					Yes	Yes
354	Yes	Reduced	Male	12.352168	14.191853	>=12mo	>=12mo	Yes	No	Team 1	6.05	68.55	106	7.8	70.84999999999999	129.5	92.03700000000001	1.912350272238	15.728573777175	161.142	.614450842009222	8.09403995137373	-2.293490958890022	-.9029780084605301	104	104	Yes	Yes	Hb_adm<110	Hb_exit<110	8.512976362731493	8.512976362731493	9.268195120942423	9.268195120942423	Yes	Yes	Yes	Yes	Yes	Yes	Yes	SF_exit<12	SF_adm<12	marked deficiency	moderate deficiency	Marked or severate	adequate or moderate	No	Yes
355	Yes	Standard	Male	15.538765	16.688568	>=12mo	>=12mo	No	Yes	Team 1	5.85	65.25	112.5	7.1	67.09999999999999	130.5	119.643	.657184375885284	6.30817366480422	177.61	.350277088327013	9.132159969136399	-.9725981746579121	-.5772262650733078	78	116	Yes	No	Hb_adm<110	Hb_exit<110	4.027571901422592	4.027571901422592	23.80902684274611	23.80902684274611	Yes	Yes	Yes	No	No	Yes	Yes	SF_exit<12	SF_adm<12	moderate deficiency	moderate deficiency	adequate or moderate	adequate or moderate	No	Yes
356	Yes	Reduced	Female	36.26807	36.957951	>=12mo	>=12mo	No	No	Team 1	9.5	88.55	114.5	10.9	88.84999999999999	125.5	655.942	.118035510934667	4.01867814469628	421.684	.156369715045491	4.19327885388688	1.418378390685605	.9360098814055205	72	88	Yes	Yes	Hb_adm<110	Hb_exit<110	2.801418729525622	2.801418729525622	11.85489920602638	11.85489920602638	Yes	Yes	Yes	Yes	Yes	Yes	Yes	SF_exit<12	SF_adm<12	adequate	adequate	adequate or moderate	adequate or moderate	No	Yes
357	No	Standard	Male	9	11	< 12mo	< 12mo	Yes	No	Team 1	6.4	70.34999999999999	103.5	8.9	72.7	132									68		Yes		Hb_adm<110		9.370197918258562	9.370197918258562	22.2511240839321	22.2511240839321	Yes	Yes	Yes			Yes	Yes	SF_exit<12	SF_adm>=12					Yes	Yes
358	Yes	Reduced	Female	27.989487	28.679369	>=12mo	>=12mo	No	No	Team 1	9.949999999999999	83.45	114.5	10.5	84.15000000000001	126.5	128.552	.841059019245562	6.00109161256622	210.479	.860225702417209	6.10924073734721	-1.047628171933798	-.7751234143209326	65	112	Yes	No	Hb_adm<110	Hb_exit<110	86.12153735576209	86.12153735576209	13.97082256860626	13.97082256860626	No	No	No	No	No	Yes	Yes	SF_exit<12	SF_adm>=12	moderate deficiency	moderate deficiency	adequate or moderate	adequate or moderate	Yes	No
359	No	Standard	Female	6	7	< 12mo	< 12mo	Yes	Yes	Team 1	5.4	64.45	114.5	6.45	65.59999999999999	127									65	111	Yes	No	Hb_adm<110	Hb_exit<110	50.1952834410434	50.1952834410434	16.45877573302243	16.45877573302243	No	No	No	No	No	Yes	Yes	SF_exit<12	SF_adm>=12					Yes	Yes
360	Yes	Reduced	Female	7.5558476	8.4756899	< 12mo	< 12mo	Yes	Yes	Team 1	5.05	66.5	113.5	6.7	67.2	127	404.648	.6435572380598999	11.5550153634374	403.23	.284207329444981	9.56563852039198	-.589478075858259	.0238451222008571	89	105	Yes	Yes	Hb_adm<110	Hb_exit<110	10.7573435280527	58.37096118810625	8.028771623251439	7.712881075124502	Yes	No	Yes	No	No	No	No	SF_exit<12	SF_adm>=12	moderate deficiency	adequate	adequate or moderate	adequate or moderate	Yes	Yes
361	No	Standard	Female	7.4244413	11.10381	< 12mo	< 12mo	Yes	No	Team 1	4.7	62.25	105.5	5.9	65.5	120									56		Yes		Hb_adm<110														SF_adm>=12					Yes	No
362	Yes	Reduced	Male	10.249672	11.169514	< 12mo	< 12mo	Yes	Yes	Team 1	5.95	68	111.5	7.2	67.95	126.5	270.919	.320099340922462	7.59598369217036	288.843	.446071963164269	13.3277454105912	-.1520181213280044	-.6582266769119373	80	97	Yes	Yes	Hb_adm<110	Hb_exit<110	4.685699172054368	1.388488262783136	21.42971310587584	23.74126083521343	Yes	Yes	Yes	Yes	Yes	Yes	Yes	SF_exit<12	SF_adm<12	moderate deficiency	moderate deficiency	adequate or moderate	adequate or moderate	Yes	Yes
363	No	Standard	Female	57.950066	60.479633	>=12mo	>=12mo	No	No	Team 1	10.5	96.5	118	12.2	98.7	133									75		Yes		Hb_adm<110		19.14141687864236	19.14141687864236	11.62702495467416	11.62702495467416	No	No	No			Yes	Yes	SF_exit<12	SF_adm>=12					No	Yes
364	No	Standard	Male	32	34	>=12mo	>=12mo	No	No	Team 1	8.800000000000001	86.59999999999999	120.5	8.1	86.65000000000001	119.5									86		Yes		Hb_adm<110		22.616323205243	22.616323205243	23.82333499989798	23.82333499989798	No	No	No			Yes	Yes	SF_exit<12	SF_adm>=12					No	Yes
365	Yes	Reduced	Female	10.939553	14.388962	< 12mo	>=12mo	Yes	Yes	Team 1	6.2	69	113.5	6.85	71.84999999999999	122.5	79.92	4.43544599952055	37.8270103905882	273.906	1.58572541863314	12.757982980446	-3.337185672658777	-1.424519143365518	82	100	Yes	Yes	Hb_adm<110	Hb_exit<110	2.023914448473881	2.023914448473881	13.08040408622133	13.08040408622133	Yes	Yes	Yes	Yes	Yes	Yes	Yes	SF_exit<12	SF_adm<12	severe deficiency	marked deficiency	Marked or severate	Marked or severate	No	No
366	Yes	Standard	Male	7.3587384	11.038108	< 12mo	< 12mo	Yes	Yes	Team 1	6.2	66.5	112.5	5.85	68	109.5	105.913	1.9702606454725	60.7724974032991				-2.995967044553393	-.9584298699645413	98		Yes		Hb_adm<110		15.12896509902743	15.12896509902743	9.3239706774516	9.3239706774516	No	No	No			Yes	Yes	SF_exit<12	SF_adm>=12	severe deficiency	moderate deficiency	Marked or severate	adequate or moderate	No	Yes
367	Yes	Reduced	Male	7.3587384	8.2785807	< 12mo	< 12mo	Yes	Yes	Team 1	5.35	64.09999999999999	110.5	6.5	65	125.5	242.717	.311235530120568	10.8437715158063	338.078	.292482237097472	7.71576304111292	-.4198063900233536	.0299940877780771	109	119	Yes	No	Hb_adm<110	Hb_exit<110	14.14781442464105	14.14781442464105	10.88179479757294	10.88179479757294	No	No	No	No	No	Yes	Yes	SF_exit<12	SF_adm>=12	moderate deficiency	adequate	adequate or moderate	adequate or moderate	No	Yes
368	Yes	Standard	Female	6.8659658	10.545335	< 12mo	< 12mo	Yes	Yes	Team 1	4.9	58.3	112.5	5.75	63.6	119.5	139.919	.337615395895194	6.81391994589727	171.636	.425111282743306	6.38094920169249	-.5218445065020751	-.4978026570652947	106	107	Yes	Yes	Hb_adm<110	Hb_exit<110	78.39000000000003	78.39000000000003	7.31	7.31	No	No	No	No	No	No	No	SF_exit<12	SF_adm>=12	moderate deficiency	moderate deficiency	adequate or moderate	adequate or moderate	No	No
369	Yes	Reduced	Female	8.0814714	9.6911955	< 12mo	< 12mo	Yes	Yes	Team 1	5.6	67.59999999999999	112	5.9	68.65000000000001	111.5	261.346	1.94862509347628	27.8243372305985	0	.302088179501217	12.6520616521266	-2.030859717372053		114	96	No	Yes	Hb_adm>=110	Hb_exit<110	15.17916174934156	15.17916174934156	12.73900600230873	12.73900600230873	No	No	No	No	No	Yes	Yes	SF_exit<12	SF_adm>=12	marked deficiency		Marked or severate		No	Yes
370	Yes	Standard	Male	7.7201052	9.0998688	< 12mo	< 12mo	Yes	Yes	Team 1	6	65.45	112	7.6	66.84999999999999	132	172.895	1.46829331485203	29.1917125782645	266.002	1.34500041175541	10.2866385449618	-2.1341165372191	-1.215882005157056	108	113	Yes	No	Hb_adm<110	Hb_exit<110	14.73889025819438	14.73889025819438	6.232929360610148	6.232929360610148	No	No	No	No	No	No	No	SF_exit<12	SF_adm>=12	marked deficiency	moderate deficiency	Marked or severate	adequate or moderate	No	No
371	Yes	Reduced	Female	7.3915901	11.070959	< 12mo	< 12mo	Yes	Yes	Team 1	5.8	65.7	114.5	7.1	70	120.5	306.988	.336323930108948	10.6550927966213	263.756	.602722351863561	8.484031594532411	-.3130072751293281	-.6219499003872379	95	111	Yes	No	Hb_adm<110	Hb_exit<110	5.987367385967982	5.987367385967982	6.948983504032843	6.948983504032843	Yes	Yes	Yes	No	No	No	No	SF_exit<12	SF_adm>=12	moderate deficiency	moderate deficiency	adequate or moderate	adequate or moderate	Yes	No
372	No	Reduced	Female	23.718792	26.93824	>=12mo	>=12mo	Yes	No	Team 1	8	78.45	113.5	9.1	80.2	128									115		No		Hb_adm>=110		4.193366709512177	4.193366709512177	4.827688404620283	4.827688404620283	Yes	Yes	No			No	No	SF_exit<12	SF_adm<12					Yes	Yes
373	No	Reduced	Female	8.8370562	11.136662	< 12mo	< 12mo	Yes	Yes	Team 1	5.45	63.65000000000001	114.5	6.6	65.25	127.5									68	95	Yes	Yes	Hb_adm<110	Hb_exit<110	6.658235037962033	6.658235037962033	30.20072825694607	30.20072825694607	Yes	Yes	Yes	No	Yes	Yes	Yes	SF_exit<12	SF_adm>=12					Yes	No
374	Yes	Standard	Male	11.53088	15.21025	< 12mo	>=12mo	Yes	Yes	Team 1	6.6	70.15000000000001	115.5	7.5	73.5	122.5	257.232	.675402999932839	6.25512725266849	376.38	.207606563813743	3.55845278981989	-.5211885156911449	.7900785820611236	102	99	Yes	Yes	Hb_adm<110	Hb_exit<110	6.862750670951327	6.862750670951327	9.306170735610227	9.306170735610227	Yes	Yes	Yes	Yes	Yes	Yes	Yes	SF_exit<12	SF_adm<12	moderate deficiency	adequate	adequate or moderate	adequate or moderate	No	No
375	Yes	Standard	Male	7.9500656	11.169514	< 12mo	< 12mo	Yes	Yes	Team 1	6.1	67.84999999999999	120.5	7.6	71.45	130.5	99.596	.575864859229985	11.6834603014956	142.533	.504942854653847	8.40561731959386	-1.371549088913599	-.8814148440287236	105	115	Yes	No	Hb_adm<110	Hb_exit<110	34.06683796001167	34.06683796001167	5.951294139361641	5.951294139361641	No	No	No	No	No	No	No	SF_exit<12	SF_adm>=12	moderate deficiency	moderate deficiency	adequate or moderate	adequate or moderate	Yes	No
376	Yes	Reduced	Male	13.370565	15.900131	>=12mo	>=12mo	Yes	Yes	Team 1	6.75	71.84999999999999	115	8.1	75	129	274.382	.43913766974259	8.796679156760179	318.187	.285990498612236	6.91287216197028	-.427378959122102	.0741807164118596	92	118	Yes	No	Hb_adm<110	Hb_exit<110	3.106958183835304	3.106958183835304	17.02786559996721	17.02786559996721	Yes	Yes	Yes	No	No	Yes	Yes	SF_exit<12	SF_adm<12	moderate deficiency	adequate	adequate or moderate	adequate or moderate	Yes	No
377	No	Standard	Female	6.8988175	8.2785807	< 12mo	< 12mo	Yes	Yes	Team 1	5.5	64.45	112.5	6.5	66.3	130									114	107	No	Yes	Hb_adm>=110	Hb_exit<110	21.60057948757061	21.60057948757061	8.338347082033081	8.338347082033081	No	No	No	No	No	Yes	Yes	SF_exit<12	SF_adm>=12					No	No
378	No	Standard	Male	15.44021	16.819973	>=12mo	>=12mo	Yes	No	Team 1	7.6	75.5	110	8.1	76.8	122.5									47		Yes		Hb_adm<110		12.29880721893172	12.29880721893172	9.485136398800503	9.485136398800503	No	No	No			Yes	Yes	SF_exit<12	SF_adm>=12					No	No
379	No	Standard	Female	11.727989	13.107753	< 12mo	>=12mo	Yes	Yes	Team 1	6.45	71.5	114.5	7.75	72.45	130.5									100	116	Yes	No	Hb_adm<110	Hb_exit<110	3.15543052225654	3.15543052225654	8.170212238249794	8.170212238249794	Yes	Yes	Yes	No	No	No	No	SF_exit<12	SF_adm<12					No	No
380	No	Reduced	Female	7.2273326	10.676742	< 12mo	< 12mo	Yes	Yes	Team 1	5.35	61	114.5	6.3	65.25	125									122	108	No	Yes	Hb_adm>=110	Hb_exit<110	45.46069384446293	45.46069384446293	5.578772830627263	5.578772830627263	No	No	No	No	No	No	No	SF_exit<12	SF_adm>=12					No	No
381	No	Reduced	Male	8.6727991	9.3626804	< 12mo	< 12mo	Yes	Yes	Team 1	6	66.65000000000001	116.5	6.95	67	131.5									106	117	Yes	No	Hb_adm<110	Hb_exit<110	3.797804205322675	3.797804205322675	12.80215494478277	12.80215494478277	Yes	Yes	Yes	No	No	Yes	Yes	SF_exit<12	SF_adm<12					No	No
382	Yes	Reduced	Male	26.379763	27.069645	>=12mo	>=12mo	No	No	Team 1	8.75	85.65000000000001	119.5	11.1	85.3	141.5	114.998	.768138935834996	9.409360415934961	208.673	1.24486105820545	8.19673152538525	-1.32865319280514	-1.179010486801372	125	108	No	Yes	Hb_adm>=110	Hb_exit<110	11.37900167705848	11.37900167705848	4.517538591454911	4.517538591454911	Yes	Yes	No	No	Yes	No	No	SF_exit<12	SF_adm>=12	moderate deficiency	moderate deficiency	adequate or moderate	adequate or moderate	Yes	No
383	Yes	Standard	Male	6.1432328	7.7529569	< 12mo	< 12mo	Yes	Yes	Team 1	5.6	64.55	113.5	6.6	66.25	129.5	101.01	.677159469834543	17.5772592522014	130.795	1.6475056182338	24.1873814053183	-1.700320663853051	-2.25312084233801	98	102	Yes	Yes	Hb_adm<110	Hb_exit<110	6.052677607863987	6.052677607863987	10.80152347704616	10.80152347704616	Yes	Yes	Yes	Yes	Yes	Yes	Yes	SF_exit<12	SF_adm<12	marked deficiency	marked deficiency	Marked or severate	Marked or severate	Yes	No
384	No	Standard	Female	6.0446782	9.7240477	< 12mo	< 12mo	Yes	Yes	Team 1	4.95	63.34999999999999	105.5	6.35	68.09999999999999	115									102	99	Yes	Yes	Hb_adm<110	Hb_exit<110	29.61983698882683	29.61983698882683	12.79433908090461	12.79433908090461	No	No	No	No	No	Yes	Yes	SF_exit<12	SF_adm>=12					Yes	No
385	Yes	Reduced	Male	11.695138	15.374507	< 12mo	>=12mo	Yes	Yes	Team 1	6.3	68.45	120	6.9	70.75	119.5	270.749	1.15894097902747	5.47909568392974	125.41	1.33055570593756	8.53328904371234	-.7372784752532799	-1.545015524759181	87	76	Yes	Yes	Hb_adm<110	Hb_exit<110	2.275219315978543	2.275219315978543	18.06616422562117	18.06616422562117	Yes	Yes	Yes	Yes	Yes	Yes	Yes	SF_exit<12	SF_adm<12	moderate deficiency	marked deficiency	adequate or moderate	Marked or severate	No	No
386	No	Reduced	Female	7.6544023	8.8042049	< 12mo	< 12mo	Yes	Yes	Team 1	5.25	64.65000000000001	105	6.65	65.25	126.5									123	116	No	No	Hb_adm>=110	Hb_exit<110	30.40866015155211	30.40866015155211	3.741548552557342	3.741548552557342	No	No	No	No	No	No	No	SF_exit<12	SF_adm>=12					No	No
387	Yes	Standard	Female	48	48	>=12mo	>=12mo	No	No	Team 1	11.5	101.7	113.5	14	103.3	135.5	811.391	.162685699017624	4.06010899281297	552.6319999999999	.234528892468905	6.30536780363755	1.343505604695085	.5965296657380337	86	101	Yes	Yes	Hb_adm<110	Hb_exit<110	8.148694718382842	8.148694718382842	18.23895604684147	18.23895604684147	Yes	Yes	Yes	No	Yes	Yes	Yes	SF_exit<12	SF_adm>=12	adequate	adequate	adequate or moderate	adequate or moderate	Yes	Yes
388	Yes	Standard	Female	6.176084	8.4756899	< 12mo	< 12mo	Yes	Yes	Team 1	5.5	63.15000000000001	111	6.75	67	125.5	110.155	.403481646842855	22.2143026874932	135.886	.319654527531016	14.8100683088772	-1.481880173317769	-.9758634411434801	104		Yes		Hb_adm<110		26.38707056543119	26.38707056543119	6.957085903039302	6.957085903039302	No	No	No			No	No	SF_exit<12	SF_adm>=12	marked deficiency	moderate deficiency	Marked or severate	adequate or moderate	Yes	No
389	No	Standard	Male	27	28	>=12mo	>=12mo	No	No	Team 1	7.9	77.75	116	8.9	78	128									79		Yes		Hb_adm<110		18.35984522662978	18.35984522662978	9.551783188322176	9.551783188322176	No	No	No			Yes	Yes	SF_exit<12	SF_adm>=12					No	Yes
390	No	Reduced	Female	28.810776	30.4205	>=12mo	>=12mo	No	No	Team 1	7.9	80.5	120	8.800000000000001	81	127									52	105	Yes	Yes	Hb_adm<110	Hb_exit<110	44.73131511699074	44.73131511699074	5.300325462777178	5.300325462777178	No	No	No	No	No	No	No	SF_exit<12	SF_adm>=12					Yes	No
391	No	Reduced	Female	29.76347	32.293034	>=12mo	>=12mo	No	No	Team 1	8.6	85.2	108	11.2	85.8	137									57	112	Yes	No	Hb_adm<110	Hb_exit<110	47.08150459637116	47.08150459637116	12.46624111680064	12.46624111680064	No	No	No	No	No	Yes	Yes	SF_exit<12	SF_adm>=12					Yes	No
392	No	Standard	Female	7.3258872	10.775295	< 12mo	< 12mo	Yes	Yes	Team 1	4.7	63.7	104	7	69.25	133									100	118	Yes	No	Hb_adm<110	Hb_exit<110	91.41800494581028	91.41800494581028	6.459143148475491	6.459143148475491	No	No	No	No	No	No	No	SF_exit<12	SF_adm>=12					Yes	Yes
393	No	Standard	Female	7.6215506	11.30092	< 12mo	< 12mo	Yes	Yes	Team 1	5.1	62	104	5.75	66.59999999999999	105.5									95	82	Yes	Yes	Hb_adm<110	Hb_exit<110													SF_adm>=12					No	Yes
394	No	Reduced	Female	12.089356	15.768725	>=12mo	>=12mo	Yes	Yes	Team 1	6	67.40000000000001	112	7.1	71	127									88	97	Yes	Yes	Hb_adm<110	Hb_exit<110	36.40354161542781	36.40354161542781	11.36233849031501	11.36233849031501	No	No	No	No	No	Yes	Yes	SF_exit<12	SF_adm>=12					No	No
395	No	Reduced	Female	14	15	>=12mo	>=12mo	No	No	Team 1	6.5	69	114	7.35	70.59999999999999	127									106	121	Yes	No	Hb_adm<110	Hb_exit<110	28.63798838261075	28.63798838261075	6.729548609309092	6.729548609309092	No	No	No	No	No	No	No	SF_exit<12	SF_adm>=12					Yes	Yes
396	No	Reduced	Female	14	18	>=12mo	>=12mo	Yes	Yes	Team 1	4.2	57	100	6.1	62.9	125.5									120	110	No	No	Hb_adm>=110	Hb_exit<110	12.77166072753092	12.77166072753092	7.743732604008329	7.743732604008329	No	No	No	No	No	No	No	SF_exit<12	SF_adm>=12					No	No
397	No	Standard	Female	17	21	>=12mo	>=12mo	Yes	No	Team 1	7.1	72.5	114	8.5	78	125									67	109	Yes	Yes	Hb_adm<110	Hb_exit<110	13.82752661046894	13.82752661046894	8.305409146863926	8.305409146863926	No	No	No	No	No	Yes	Yes	SF_exit<12	SF_adm>=12					Yes	Yes
398	No	Reduced	Male	44	45	>=12mo	>=12mo	No	No	Team 1	9.1	84.2	111.5	9.1	84.05	124									57		Yes		Hb_adm<110		38.52611135908813	38.52611135908813	7.623625187791654	7.623625187791654	No	No	No			No	No	SF_exit<12	SF_adm>=12					No	Yes
399	No	Standard	Female	7.1944809	9.7240477	< 12mo	< 12mo	Yes	Yes	Team 1	5.4	65	110	6.25	68.95	119.5									103		Yes		Hb_adm<110														SF_adm>=12					No	Yes
400	No	Standard	Female	6.2089357	9.1984234	< 12mo	< 12mo	Yes	No	Team 1	4.8	60.65000000000001	107.5	4.7	61.15000000000001	106									87		Yes		Hb_adm<110		76.73425194402604	76.73425194402604	16.02647452556817	16.02647452556817	No	No	No			Yes	Yes	SF_exit<12	SF_adm>=12					Yes	Yes
401	No	Reduced	Female	7.2273326	9.0670176	< 12mo	< 12mo	Yes	No	Team 1	5.5	61.6	111.5	6.05	62.5	121									116		No		Hb_adm>=110		15.77314109526002	15.77314109526002	7.341435886558463	7.341435886558463	No	No	No			No	No	SF_exit<12	SF_adm>=12					No	Yes
402	No	Standard	Male	10.183969	11.793693	< 12mo	< 12mo	Yes	Yes	Team 1	5.35	65.25	106.5	6.8	66.65000000000001	130.5									81	105	Yes	Yes	Hb_adm<110	Hb_exit<110	3.435875091630825	2.891081920343128	18.33110299104086	18.40934660172878	Yes	Yes	Yes	Yes	Yes	Yes	Yes	SF_exit<12	SF_adm<12					Yes	Yes
403	No	Standard	Female	7.0959263	10.315374	< 12mo	< 12mo	Yes	Yes	Team 1	5.2	64.90000000000001	106.5	7.25	69.30000000000001	128.5									105		Yes		Hb_adm<110		38.2654665125426	38.2654665125426	4.483539241952154	4.483539241952154	No	No	No			No	No	SF_exit<12	SF_adm>=12					No	Yes
404	No	Standard	Male	7.7201052	8.4099865	< 12mo	< 12mo	Yes	Yes	Team 1	5.85	66.84999999999999	111.5	7.199999999999999	68.25	130.5									112	128	No	No	Hb_adm>=110	Hb_exit<110	21.60032608426743	21.60032608426743	5.094954070596573	5.094954070596573	No	No	No	No	No	No	No	SF_exit<12	SF_adm>=12					No	No
405	Yes	Reduced	Female	19.513798	20.89356	>=12mo	>=12mo	Yes	Yes	Team 1	7.5	75.69999999999999	111.5	8.5	77.30000000000001	125.5	92.88500000000001	.809103686449504	7.07901330977905	130.968	.767515087793791	5.44863622349701	-1.317313294641761	-.923445499510454	85	97	Yes	Yes	Hb_adm<110	Hb_exit<110	32.3078493367464	32.3078493367464	8.665585680999248	8.665585680999248	No	No	No	No	No	Yes	Yes	SF_exit<12	SF_adm>=12	moderate deficiency	moderate deficiency	adequate or moderate	adequate or moderate	No	No
406	No	Reduced	Male	7.1944809	10.87385	< 12mo	< 12mo	Yes	Yes	Team 1	5.7	65.65000000000001	113.5	6.95	69.5	117.5									109		Yes		Hb_adm<110		11.37224760860473	11.37224760860473	11.32178195428674	11.32178195428674	Yes	Yes	Yes			Yes	Yes	SF_exit<12	SF_adm>=12					No	No
407	No	Reduced	Male	9.3626804	10.282523	< 12mo	< 12mo	Yes	No	Team 1	6.4	69.25	117.5	6.45	69.45	116.5									105		Yes		Hb_adm<110														SF_adm>=12					No	No
408	No	Standard	Female	8.1471748	9.0670176	< 12mo	< 12mo	Yes	Yes	Team 1	5.2	62.84999999999999	113.5	5.95	64.8	129.5									101	124	Yes	No	Hb_adm<110	Hb_exit<110	27.22899589044007	27.22899589044007	7.104724683918698	7.104724683918698	No	No	No	No	No	No	No	SF_exit<12	SF_adm>=12					No	No
409	Yes	Reduced	Female	7.128778	8.0486202	< 12mo	< 12mo	Yes	Yes	Team 1	5.7	63.15000000000001	114	6.2	64.05	125.5	197.835	.25224840120514	9.988337649545111	311.302	.667690296502147	9.076406965149999	-.3662119672805405	-.6244500257908381	109	113	Yes	No	Hb_adm<110	Hb_exit<110	89.60121709149558	89.60121709149558	5.469370681858971	5.469370681858971	No	No	No	No	No	No	No	SF_exit<12	SF_adm>=12	moderate deficiency	moderate deficiency	adequate or moderate	adequate or moderate	No	Yes
410	Yes	Standard	Female	7	10	< 12mo	< 12mo	Yes	Yes	Team 1	5.95	67.15000000000001	110.5	7.75	72.15000000000001	128.5	198.928	.824613634927757	15.6885663842366	124.098	1.25325136980961	14.3046080517881	-1.348955682566626	-1.819807392905411	85	103	Yes	Yes	Hb_adm<110	Hb_exit<110	15.13885910733346	15.13885910733346	7.588828363895386	7.588828363895386	No	No	No	No	No	No	No	SF_exit<12	SF_adm>=12	moderate deficiency	marked deficiency	adequate or moderate	Marked or severate	Yes	Yes
411	Yes	Standard	Male	22.667543	25.427069	>=12mo	>=12mo	Yes	Yes	Team 1	8.1	79.5	116.5	9.5	83.5	131.5	227.862	.2476795196036	8.826821879645269	325.188	.146510335154918	6.31441143608814	-.1929600654830115		95	101	Yes	Yes	Hb_adm<110	Hb_exit<110	4.538416245581233	4.538416245581233	11.35880605851414	11.35880605851414	Yes	Yes	Yes	Yes	Yes	Yes	Yes	SF_exit<12	SF_adm<12	moderate deficiency		adequate or moderate		No	No
412	No	Standard	Female	9.5269384	10.676742	< 12mo	< 12mo	Yes	Yes	Team 1	5.2	65.34999999999999	108.5	6.5	67	126.5									75	113	Yes	No	Hb_adm<110	Hb_exit<110	59.05851051771385	59.05851051771385	7.139037945482174	7.139037945482174	No	No	No	No	No	No	No	SF_exit<12	SF_adm>=12					Yes	No
413	No	Standard	Male	22.963207	24.113008	>=12mo	>=12mo	Yes	No	Team 1	7.6	77.45	115.5	9.5	79.05	134.5									117	112	No	No	Hb_adm>=110	Hb_exit<110	5.121114266105374	5.121114266105374	6.705464004429462	6.705464004429462	Yes	Yes	No	No	No	No	No	SF_exit<12	SF_adm<12					No	No
414	No	Reduced	Female	8.9356108	12.385019	< 12mo	>=12mo	Yes	Yes	Team 1	6.35	71.5	111	6.75	73.65000000000001	112.5									105	104	Yes	Yes	Hb_adm<110	Hb_exit<110	24.44834884706373	24.44834884706373	4.378776101485335	4.378776101485335	No	No	No	No	No	No	No	SF_exit<12	SF_adm>=12					No	Yes
415	No	Reduced	Male	15.86728	16.787123	>=12mo	>=12mo	Yes	Yes	Team 1	7.3	74.34999999999999	120.5	8.649999999999999	76	134.5									109	137	Yes	No	Hb_adm<110	Hb_exit<110	15.92971355565365	8.44	8.545882240619266	12.16	No	Yes	No	No	No	Yes	Yes	SF_exit<12	SF_adm>=12					No	No
416	Yes	Reduced	Male	11.826544	14.12615	< 12mo	>=12mo	Yes	Yes	Team 1	6.45	69.25	114	7.7	72.55	132.5	118.509	2.56519397563201	15.7737708012485	213.729	.572269428651105	6.32592649395669	-2.318644300471385	-.5399313652594705	113	113	No	No	Hb_adm>=110	Hb_exit<110	29.56082494592165	29.56082494592165	7.106675306108289	7.106675306108289	No	No	No	No	No	No	No	SF_exit<12	SF_adm>=12	marked deficiency	moderate deficiency	Marked or severate	adequate or moderate	Yes	No
417	Yes	Reduced	Female	11.136662	14.816031	< 12mo	>=12mo	Yes	Yes	Team 1	6.1	67.3	112.5	7	70.95	118.5	208.773	2.30730582349513	14.3235935692724	361.9	1.32188195374851	8.021950158358701	-1.873308409675156	-.8716850216489045	108	84	Yes	Yes	Hb_adm<110	Hb_exit<110	68.92232996019058	68.92232996019058	12.75669870746372	12.75669870746372	No	No	No	No	No	Yes	Yes	SF_exit<12	SF_adm>=12	marked deficiency	moderate deficiency	Marked or severate	adequate or moderate	No	No
418	Yes	Standard	Male	10.44678	12.746387	< 12mo	>=12mo	Yes	Yes	Team 1	4.9	65.45	97.5	7.25	68.59999999999999	134.5	110.36	.207052182013391	15.5420613586723	187.017	.417836630707252	10.7060168207458	-.8687605248021618	-.7491841086812941	115	99	No	Yes	Hb_adm>=110	Hb_exit<110	5.314779149359451	5.314779149359451	10.73483145040205	10.73483145040205	Yes	Yes	No	No	Yes	Yes	Yes	SF_exit<12	SF_adm>=12	moderate deficiency	moderate deficiency	adequate or moderate	adequate or moderate	No	Yes
419	Yes	Reduced	Female	6.6360054	10.545335	< 12mo	< 12mo	Yes	Yes	Team 1	4.8	60.9	110.5	6.1	66.5	120	258.617	1.36598018621717	8.7860214028039	273.791	1.08341560288814	5.98919888613443	-1.147745117683955	-.7436025710225015	98	108	Yes	Yes	Hb_adm<110	Hb_exit<110	12.71581134783637	16.50840275012067	6.50386133935241	6.703216041376935	No	No	No	No	No	No	No	SF_exit<12	SF_adm>=12	moderate deficiency	moderate deficiency	adequate or moderate	adequate or moderate	No	No
420	Yes	Standard	Male	10.348226	12.417871	< 12mo	>=12mo	Yes	Yes	Team 1	6.15	65.25	114.5	7.7	69	130	79.1575	.663322460759406	18.0844264403398	267.656	.25054742888536	8.871766453797139	-1.847811010488901	-.1043725443461187	108	108	Yes	Yes	Hb_adm<110	Hb_exit<110	29.13689042580862	29.13689042580862	9.54461946811624	9.54461946811624	No	No	No	No	No	Yes	Yes	SF_exit<12	SF_adm>=12	marked deficiency	moderate deficiency	Marked or severate	adequate or moderate	Yes	No
421	No	Standard	Female	7.2930355	7.9829173	< 12mo	< 12mo	Yes	No	Team 1	5.35	62.84999999999999	113.5												66		Yes		Hb_adm<110		51.9092324619326		14.12027262508306		No		No			Yes			SF_adm>=12					Yes	Yes
422	Yes	Reduced	Female	12.187911	12.877792	>=12mo	>=12mo	Yes	Yes	Team 1	5.7	68.45	109.5	7.45	70.8	131	394.887	.762793430361971	8.99701195387	284.586	1.60965410769083	8.623723545283889	-.5555650582831698	-1.177522595144137	102	105	Yes	Yes	Hb_adm<110	Hb_exit<110	31.1416353356914	31.1416353356914	10.20998280107425	10.20998280107425	No	No	No	No	No	Yes	Yes	SF_exit<12	SF_adm>=12	moderate deficiency	moderate deficiency	adequate or moderate	adequate or moderate	No	Yes
423	Yes	Standard	Female	7.5229959	11.202365	< 12mo	< 12mo	Yes	Yes	Team 1	4.8	62.95	97.5	5.35	65.75	102	144.313	.67823167158261	11.3175389751914				-1.229228294591777	-.2670951969764528	111		No		Hb_adm>=110		16.38311343394113	16.38311343394113	8.325784750296158	8.325784750296158	No	No	No			Yes	Yes	SF_exit<12	SF_adm>=12	moderate deficiency	moderate deficiency	adequate or moderate	adequate or moderate	No	Yes
424	Yes	Reduced	Female	6.5045991	9.2641258	< 12mo	< 12mo	Yes	Yes	Team 1	5.15	61.6	112	6.35	66.55	125.5	147.567	.826591754985993	7.41680289451017	160.904	.14876197891714	5.55273553404926	-1.081501625544745	.1920370792808488	104	108	Yes	Yes	Hb_adm<110	Hb_exit<110	43.81600155607453	43.81600155607453	12.20383792703035	12.20383792703035	No	No	No	No	No	Yes	Yes	SF_exit<12	SF_adm>=12	moderate deficiency	adequate	adequate or moderate	adequate or moderate	Yes	No
425	No	Reduced	Female	9.5597897	10.479632	< 12mo	< 12mo	Yes	No	Team 1	5.4	65.65000000000001	108.5	5.4	65.90000000000001	110									109		Yes		Hb_adm<110		57.66314230305044	57.66314230305044	7.838283897568927	7.838283897568927	No	No	No			No	No	SF_exit<12	SF_adm>=12					Yes	No
426	Yes	Standard	Female	14.027596	17.017082	>=12mo	>=12mo	Yes	Yes	Team 1	5.65	67.45	116	6.6	70	120	331.466	.162025891504042	6.36887097106571	555.776	.129629258946676	3.49519725106632	.5022630079213072		107	111	Yes	No	Hb_adm<110	Hb_exit<110	5.095984373584598	5.095984373584598	7.693670267879143	7.693670267879143	Yes	Yes	Yes	No	No	No	No	SF_exit<12	SF_adm<12	adequate		adequate or moderate		No	No
427	No	Reduced	Male	10.381078	11.990802	< 12mo	< 12mo	Yes	No	Team 1	6.8	72	118	7.05	73	121.5									88		Yes		Hb_adm<110		48.87784681010979	48.87784681010979	8.573273635487141	8.573273635487141	No	No	No			Yes	Yes	SF_exit<12	SF_adm>=12					Yes	No
428	Yes	Standard	Female	6.9316688	10.611038	< 12mo	< 12mo	Yes	Yes	Team 1	5.4	64.95	110.5	5.75	68.5	111	249.6	.406433769898359	9.616656030153599				-.4921830744488539	.4955685768290858	112		No		Hb_adm>=110		9.442670260041366	9.442670260041366	6.282415423077757	6.282415423077757	Yes	Yes	No			No	No	SF_exit<12	SF_adm>=12	moderate deficiency	adequate	adequate or moderate	adequate or moderate	No	No
429	Yes	Standard	Female	11.038108	12.647832	< 12mo	>=12mo	Yes	Yes	Team 1	6.15	67.15000000000001	111	7	69.84999999999999	125	124.896	3.58572688034436	20.7308134421208	180.51	4.13610203952906	14.3495176842932	-2.635658265395259	-2.296976305859729	102	130	Yes	No	Hb_adm<110	Hb_exit<110	9.27562661430893	9.27562661430893	10.86033749463606	10.86033749463606	Yes	Yes	Yes	No	No	Yes	Yes	SF_exit<12	SF_adm<12	severe deficiency	marked deficiency	Marked or severate	Marked or severate	No	No
430	Yes	Reduced	Female	6.6360054	10.315374	< 12mo	< 12mo	Yes	Yes	Team 1	5.2	62.9	111.5	6.05	66.75	116.5	118.561	1.74534315178865	24.4787597405913	271.118	.959879410169892	9.65561360215416	-2.349602188524414	-.9644803162817093	109	110	Yes	No	Hb_adm<110	Hb_exit<110	25.40222868543783	25.40222868543783	7.824564409624564	7.824564409624564	No	No	No	No	No	No	No	SF_exit<12	SF_adm>=12	marked deficiency	moderate deficiency	Marked or severate	adequate or moderate	No	No
431	Yes	Reduced	Female	6.2746387	9.9540081	< 12mo	< 12mo	Yes	Yes	Team 1	5.45	60.75	109.5	6.7	66.34999999999999	125	136.951	.574447519501499	11.5076746715904	124.27	.433152397451556	7.42025921449718	-1.1712743376159	-.7964079844996823	101	112	Yes	No	Hb_adm<110	Hb_exit<110	34.66	32.6636836646215	7.390000000000001	7.650901254242534	No	No	No	No	No	No	No	SF_exit<12	SF_adm>=12	moderate deficiency	moderate deficiency	adequate or moderate	adequate or moderate	Yes	Yes
432	Yes	Standard	Female	6.73456	9.2641258	< 12mo	< 12mo	Yes	Yes	Team 1	5.3	61.65000000000001	111	6.75	65.95	127	323.045	.310329238015249	11.5298364098075	249.094	.590834000212383	8.21600000832702	-.2808889313765343	-.6250862784288685	97	108	Yes	Yes	Hb_adm<110	Hb_exit<110	49.08052843527962	49.08052843527962	5.400255029392909	5.400255029392909	No	No	No	No	No	No	No	SF_exit<12	SF_adm>=12	moderate deficiency	moderate deficiency	adequate or moderate	adequate or moderate	Yes	No
433	No	Reduced	Female	6.2089357	9.8883047	< 12mo	< 12mo	Yes	No	Team 1	5.25	60.5	113	6.15	65	120									107		Yes		Hb_adm<110		26.20692983922079	26.20692983922079	6.755222122870739	6.755222122870739	No	No	No			No	No	SF_exit<12	SF_adm>=12					No	No
434	Yes	Standard	Male	39.717476	43.396847	>=12mo	>=12mo	No	No	Team 1	10.3	91.3	123.5	10.9	94	133.5	338.385	.408843183711314	6.91524865282177	356.901	.235309748871125	8.005106132975721	-.1080925895101899	.1749190555100211	120	120	No	No	Hb_adm>=110	Hb_exit<110	32.86444697603214	32.86444697603214	6.705406373859308	6.705406373859308	No	No	No	No	No	No	No	SF_exit<12	SF_adm>=12	moderate deficiency	adequate	adequate or moderate	adequate or moderate	No	No
435	No	Standard	Female	25.164257	26.544022	>=12mo	>=12mo	Yes	No	Team 1	9.1	84.59999999999999	112.5	10.2	85.14999999999999	129									106	112	Yes	No	Hb_adm<110	Hb_exit<110	6.491965247478011	6.491965247478011	8.21676054004625	8.21676054004625	Yes	Yes	Yes	No	No	No	No	SF_exit<12	SF_adm<12					No	No
436	No	Reduced	Female	14.55322	16.162943	>=12mo	>=12mo	Yes	No	Team 1	6.15	70.95	110	7.7	72.5	132.5									108	118	Yes	No	Hb_adm<110	Hb_exit<110	17.96773554620972	17.96773554620972	8.523289650163642	8.523289650163642	No	No	No	No	No	Yes	Yes	SF_exit<12	SF_adm>=12					No	No
437	No	Standard	Male	6.7674112	7.9172144	< 12mo	< 12mo	Yes	Yes	Team 1	5.85	65.75	112.5	7.2	67.69999999999999	128									94	101	Yes	Yes	Hb_adm<110	Hb_exit<110	22.25182539801096	11.32686456929851	8.557107943841212	11.54916312922925	No	Yes	No	No	Yes	Yes	Yes	SF_exit<12	SF_adm>=12					Yes	No
438	No	Reduced	Male	12.812089	13.272011	>=12mo	>=12mo	Yes	Yes	Team 1	6.2	64.75	114	7	65.5	130.5									100	117	Yes	No	Hb_adm<110	Hb_exit<110	2.737047897915736	2.737047897915736	11.56710785808512	11.56710785808512	Yes	Yes	Yes	No	No	Yes	Yes	SF_exit<12	SF_adm<12					Yes	No
439	Yes	Standard	Male	33.771355	34.921158	>=12mo	>=12mo	No	No	Team 1	9.800000000000001	87	114.5	10.55	88	129.5	399.776	.289235542860147	5.7580557729931	480.594	.261640609646764	7.87762291832397	.3213583892425293	.3033604806286265	100	115	Yes	No	Hb_adm<110	Hb_exit<110	8.86255550700505	8.86255550700505	8.259610592762943	8.259610592762943	Yes	Yes	Yes	No	No	No	No	SF_exit<12	SF_adm<12	adequate	adequate	adequate or moderate	adequate or moderate	Yes	Yes
440	Yes	Reduced	Male	14.651774	16.031538	>=12mo	>=12mo	Yes	Yes	Team 1	6.65	70.45	120	7.6	72.25	131.5	93.89700000000001	4.11722396772439	21.4120746801721	106.056	1.65017599620838	17.8431548007109	-2.892313033633346	-2.199548607480727	107	117	Yes	No	Hb_adm<110	Hb_exit<110	3.049373751203379	3.049373751203379	6.351679318065333	6.351679318065333	Yes	Yes	Yes	No	No	No	No	SF_exit<12	SF_adm<12	severe deficiency	marked deficiency	Marked or severate	Marked or severate	No	No
441	Yes	Reduced	Male	8.2128782	8.9027596	< 12mo	< 12mo	Yes	Yes	Team 1	6.1	64.5	113.5	7.4	65.34999999999999	132.5	266.7	1.20239417299082	16.8843539230235	258.758	1.1727234987737	9.582979335196979	-1.442402608552531	-1.108096111957983	109	105	Yes	Yes	Hb_adm<110	Hb_exit<110	15.26387491813435	15.26387491813435	4.935454776416633	4.935454776416633	No	No	No	No	No	No	No	SF_exit<12	SF_adm>=12	marked deficiency	moderate deficiency	Marked or severate	adequate or moderate	No	No
442	No	Standard	Male	8.0486202	9.4283838	< 12mo	< 12mo	Yes	Yes	Team 1	5.6	64.5	112	6.65	65.5	127.5									105	121	Yes	No	Hb_adm<110	Hb_exit<110	28.36863850828133	36.1026295260716	7.199740662394624	6.888200773468128	No	No	No	No	No	No	No	SF_exit<12	SF_adm>=12					No	No
443	Yes	Standard	Female	7.0302234	8.1800261	< 12mo	< 12mo	Yes	Yes	Team 1	5.25	63.45	112	6.4	64.5	125.5	148.734	.282649846919312	16.6021113807004	237.862	.270806748357155	12.426980417109	-.9162281650983006	-.4303772750744224	123	124	No	No	Hb_adm>=110	Hb_exit<110	12.75057675541547	12.75057675541547	8.069489424202173	8.069489424202173	No	No	No	No	No	No	No	SF_exit<12	SF_adm>=12	moderate deficiency	moderate deficiency	adequate or moderate	adequate or moderate	No	No
444	No	Reduced	Male	10.643889	12.253613	< 12mo	>=12mo	Yes	Yes	Team 2	7.4	73.90000000000001	113.5	7.2	74.25	117									96		Yes		Hb_adm<110		3.140782879128042	3.140782879128042	16.81607088270576	16.81607088270576	Yes	Yes	Yes			Yes	Yes	SF_exit<12	SF_adm<12					No	Yes
445	No	Standard	Male	9.13272	12.812089	< 12mo	>=12mo	Yes	Yes	Team 2	4.5	59.1	100	5.75	63.5	115.5									70	105	Yes	Yes	Hb_adm<110	Hb_exit<110													SF_adm>=12					No	Yes
446	No	Standard	Female	12.385019	16.064388	>=12mo	>=12mo	Yes	Yes	Team 2	5.65	67.84999999999999	111.5	6.15	70.55	115.5									105		Yes		Hb_adm<110		14.85936241054132	14.85936241054132	7.530990336835539	7.530990336835539	No	No	No			No	No	SF_exit<12	SF_adm>=12					No	Yes
447	No	Reduced	Male	15.177398	18.396847	>=12mo	>=12mo	Yes	Yes	Team 2	8.199999999999999	80.25	122.5	9.9	84.95	132.5									118	126	No	No	Hb_adm>=110	Hb_exit<110	12.08188552933839	12.08188552933839	6.67401404991638	6.67401404991638	No	No	No	No	No	No	No	SF_exit<12	SF_adm>=12					No	No
448	Yes	Reduced	Female	20.992115	22.8318	>=12mo	>=12mo	Yes	Yes	Team 2	6.8	75.3	110.5	8.25	76.75	129.5	102.518	.758087225825265	11.0780335440061	334.283	.233791538879719	6.65860135870337	-1.485873035123865	.2523405103756631	74	111	Yes	No	Hb_adm<110	Hb_exit<110	81.39815098243434	81.39815098243434	3.939135845773189	3.939135845773189	No	No	No	No	No	No	No	SF_exit<12	SF_adm>=12	marked deficiency	adequate	Marked or severate	adequate or moderate	Yes	No
449	No	Reduced	Female	9.5269384	12.286466	< 12mo	>=12mo	Yes	Yes	Team 2	6.6	72.25	122.5	7.65	74.45	131.5									116	105	No	Yes	Hb_adm>=110	Hb_exit<110	13.09624081079039	13.09624081079039	4.192906147467625	4.192906147467625	No	No	No	No	No	No	No	SF_exit<12	SF_adm>=12					No	Yes
450	No	Standard	Female	12.516426	16.195795	>=12mo	>=12mo	Yes	Yes	Team 2	5.95	69.15000000000001	105.5	7.3	73.65000000000001	125.5									124		No		Hb_adm>=110		35.23498560840674	35.23498560840674	7.882332363116069	7.882332363116069	No	No	No			No	No	SF_exit<12	SF_adm>=12					No	No
451	No	Standard	Male	23.587385	26.576872	>=12mo	>=12mo	No	No	Team 2	7.75	76.65000000000001	120.5	8.9	78.55	133.5									113	117	No	No	Hb_adm>=110	Hb_exit<110	26.30927449863878	47.85688450094832	5.113918955617525	4.636503250818519	No	No	No	No	No	No	No	SF_exit<12	SF_adm>=12					No	No
452	Yes	Reduced	Female	20.499344	24.178713	>=12mo	>=12mo	Yes	Yes	Team 2	7.45	74.95	113.5	8.649999999999999	78.65000000000001	125.5	280.217	.463772943809185	5.68454245453839	317.559	.506510838996336	8.16509945933489	-.1809382781061824	-.3798553797791544	90	119	Yes	No	Hb_adm<110	Hb_exit<110	7.300114226113828	7.300114226113828	8.307592989430672	8.307592989430672	Yes	Yes	Yes	No	No	Yes	Yes	SF_exit<12	SF_adm>=12	moderate deficiency	moderate deficiency	adequate or moderate	adequate or moderate	Yes	No
453	No	Reduced	Male	17.345598	21.024967	>=12mo	>=12mo	Yes	Yes	Team 2	6.9	72.25	119	6.5	72.40000000000001	117									95		Yes		Hb_adm<110		5.388951026139023	5.388951026139023	10.60620576705115	10.60620576705115	Yes	Yes	Yes			Yes	Yes	SF_exit<12	SF_adm<12					No	No
454	No	Standard	Female	8.5413933	11.760841	< 12mo	< 12mo	Yes	Yes	Team 2	6.3	65.45	115.5	5.75	65.5	112.5									108		Yes		Hb_adm<110		17.10117609946183	17.10117609946183	6.255855912566951	6.255855912566951	No	No	No			No	No	SF_exit<12	SF_adm>=12					No	No
455	No	Standard	Male	6.4060445	10.085414	< 12mo	< 12mo	Yes	No	Team 2	5.15	63.45	112.5	6.05	68.34999999999999	118.5									105		Yes		Hb_adm<110														SF_adm>=12					No	No
456	No	Reduced	Male	16.688568	17.60841	>=12mo	>=12mo	Yes	Yes	Team 2	7.4	75.65000000000001	129.5	7.55	76.95	129.5									109		Yes		Hb_adm<110		3.866131464646378	3.866131464646378	5.519875785955014	5.519875785955014	Yes	Yes	Yes			No	No	SF_exit<12	SF_adm<12					Yes	No
457	No	Standard	Female	6.9645205	8.5742445	< 12mo	< 12mo	Yes	Yes	Team 2	6.2	68	109.5	7.95	70.45	128.5									119	116	No	No	Hb_adm>=110	Hb_exit<110	22.38294952440289	22.38294952440289	4.913402270566208	4.913402270566208	No	No	No	No	No	No	No	SF_exit<12	SF_adm>=12					Yes	Yes
458	No	Reduced	Male	16.885677	18.725361	>=12mo	>=12mo	No	No	Team 2	7.9	78.59999999999999	119.5	8.5	79.95	127									114		No		Hb_adm>=110		5.959786777873394	5.959786777873394	5.260226291091159	5.260226291091159	Yes	Yes	No			No	No	SF_exit<12	SF_adm<12					No	No
459	No	Standard	Male	6.1103811	7.7201052	< 12mo	< 12mo	Yes	Yes	Team 2	5.6	62.45	114.5	6.25	64.80000000000001	126.5									111	113	No	No	Hb_adm>=110	Hb_exit<110	13.1769499500988	13.1769499500988	5.485680020345804	5.485680020345804	No	No	No	No	No	No	No	SF_exit<12	SF_adm>=12					No	Yes
460	No	Reduced	Male	15.998686	18.528252	>=12mo	>=12mo	Yes	No	Team 2	6.8	73.5	112.5	6.85	75.45	114.5									93		Yes		Hb_adm<110		7.007482235554636	7.007482235554636	5.564090608033752	5.564090608033752	Yes	Yes	Yes			No	No	SF_exit<12	SF_adm>=12					No	Yes
461	No	Reduced	Male	16.524311	20.20368	>=12mo	>=12mo	Yes	Yes	Team 2	7	73.5	125.5	7.4	75.95	124									114		No		Hb_adm>=110		11.28432308357599	11.28432308357599	6.382706550648698	6.382706550648698	Yes	Yes	No			No	No	SF_exit<12	SF_adm>=12					No	Yes
462	No	Standard	Female	10.413929	14.093298	< 12mo	>=12mo	Yes	Yes	Team 2	6.45	69.69999999999999	119.5	7.65	73.90000000000001	128.5									97		Yes		Hb_adm<110		5.139231310787446	5.139231310787446	18.24933894391556	18.24933894391556	Yes	Yes	Yes			Yes	Yes	SF_exit<12	SF_adm<12					No	Yes
463	Yes	Standard	Female	9.625493	12.614981	< 12mo	>=12mo	Yes	Yes	Team 2	5.7	66	114.5	6.5	69.34999999999999	125	386.307	.107110225242744	7.2677631674753	385.583	.157534484298932	6.43787551785801	.7736238193344795	.6072532774336132	98	105	Yes	Yes	Hb_adm<110	Hb_exit<110	46.56977251198181	46.56977251198181	7.035247762897626	7.035247762897626	No	No	No	No	No	No	No	SF_exit<12	SF_adm>=12	adequate	adequate	adequate or moderate	adequate or moderate	No	No
464	No	Reduced	Male	14.487516	16.327202	>=12mo	>=12mo	Yes	Yes	Team 2	6.7	72.5	118.5	7.5	74.8	128									115		No		Hb_adm>=110														SF_adm>=12					No	No
465	No	Reduced	Male	9.2312746	10.611038	< 12mo	< 12mo	Yes	Yes	Team 2	5.9	67.2	115.5	6.8	67.65000000000001	125.5									118	107	No	Yes	Hb_adm>=110	Hb_exit<110	14.69269419466138	14.69269419466138	6.241387046112004	6.241387046112004	No	No	No	No	No	No	No	SF_exit<12	SF_adm>=12					No	No
466	No	Standard	Male	22.437582	23.587385	>=12mo	>=12mo	Yes	Yes	Team 2	7.7	76.65000000000001	123.5	8.9	77.59999999999999	143.5									95		Yes		Hb_adm<110		16.21489374861672	3.141209665387478	6.041611408322162	7.637251886509704	No	Yes	No			No	No	SF_exit<12	SF_adm>=12					No	No
467	Yes	Standard	Female	14.816031	16.425756	>=12mo	>=12mo	Yes	No	Team 2	6.35	72.34999999999999	104.5	7.55	73.25	125	109.662	.548029931838642	3.97926858847724	213.73	.3249510570051467	6.6519583868789	-.6373598765469476	-.2252413344316196	104	109	Yes	Yes	Hb_adm<110	Hb_exit<110	4.470939947138457	4.470939947138457	6.495558486460238	6.495558486460238	Yes	Yes	Yes	Yes	Yes	No	No	SF_exit<12	SF_adm<12	moderate deficiency	moderate deficiency	adequate or moderate	adequate or moderate	No	No
468	Yes	Reduced	Female	8.0486202	9.4283838	< 12mo	< 12mo	Yes	Yes	Team 2	4.75	61.25	107.5	5.8	62.65000000000001	126.5	211.957	.22202445952229	14.2333443062895	358.046	.19856892607027	9.74048786224861	-.4623091655350272	.1605573716819398	72	100	Yes	Yes	Hb_adm<110	Hb_exit<110	1.794380341823865	1.794380341823865	18.57122606278438	18.57122606278438	Yes	Yes	Yes	Yes	Yes	Yes	Yes	SF_exit<12	SF_adm<12	moderate deficiency	adequate	adequate or moderate	adequate or moderate	No	No
469	Yes	Reduced	Male	6.1103811	7.2601838	< 12mo	< 12mo	No	No	Team 2	4.7	61.95	108.5	6.05	63.34999999999999	129.5	358.882	.463907342021449	14.60383208201	338.951	.412435135129937	5.14072166835798	-.6057839008113468	.0700416021669288	94	94	Yes	Yes	Hb_adm<110	Hb_exit<110	36.88260216444836	36.88260216444836	9.628540833398514	9.628540833398514	No	No	No	No	No	Yes	Yes	SF_exit<12	SF_adm>=12	moderate deficiency	adequate	adequate or moderate	adequate or moderate	No	No
470	No	Reduced	Male	9.3298292	13.239159	< 12mo	>=12mo	Yes	No	Team 2	6.2	68.69999999999999	116.5	7.3	72.25	129									103		Yes		Hb_adm<110		6.760108359856678	6.760108359856678	8.456921541135392	8.456921541135392	Yes	Yes	Yes			Yes	Yes	SF_exit<12	SF_adm>=12					No	No
471	No	Standard	Male	8.3771353	9.5269384	< 12mo	< 12mo	Yes	Yes	Team 2	4.15	60.65000000000001	88.5	4.05	61	85.5									111		No		Hb_adm>=110		21.45178729984263	21.45178729984263	1.232258096659818	1.232258096659818	No	No	No			No	No	SF_exit<12	SF_adm>=12					No	No
472	Yes	Standard	Male	8.7056503	11.695138	< 12mo	< 12mo	Yes	Yes	Team 2	5.85	65.65000000000001	110.5	7.1	69.25	126	117.541	.802679807968158	11.0539313540045	253.912	.455868286849579	7.15373888041742	-1.437436326176415	-.3713716425352594	98	115	Yes	No	Hb_adm<110	Hb_exit<110	8.793066639927005	8.793066639927005	6.770531776931017	6.770531776931017	Yes	Yes	Yes	No	No	No	No	SF_exit<12	SF_adm>=12	marked deficiency	moderate deficiency	Marked or severate	adequate or moderate	Yes	No
473	No	Standard	Female	28.90933	30.978975	>=12mo	>=12mo	No	No	Team 2	7.05	76.25	112.5	7.55	78.2	118.5									110	113	No	No	Hb_adm>=110	Hb_exit<110	71.31440088560339	71.31440088560339	5.195004389209348	5.195004389209348	No	No	No	No	No	No	No	SF_exit<12	SF_adm>=12					Yes	No
474	No	Standard	Female	10.085414	12.614981	< 12mo	>=12mo	Yes	Yes	Team 2	5.95	67.84999999999999	118	7.2	70.45	126.5									122	108	No	Yes	Hb_adm>=110	Hb_exit<110	18.68753802272176	18.68753802272176	5.911037652212635	5.911037652212635	No	No	No	No	No	No	No	SF_exit<12	SF_adm>=12					No	No
475	No	Reduced	Male	13.107753	16.787123	>=12mo	>=12mo	Yes	No	Team 2	7.75	77.55	125.5	9	80.95	134.5									64		Yes		Hb_adm<110		16.40643515664712	16.40643515664712	22.37698655321082	22.37698655321082	No	No	No			Yes	Yes	SF_exit<12	SF_adm>=12					Yes	No
476	Yes	Standard	Female	29	30	>=12mo	>=12mo	No	No	Team 2	8.5	80.80000000000001	114.5	9.800000000000001	82.35000000000001	129.5	103.83	1.0028962225594	9.671633754395669	281.646	.232373568705339	6.36249414992446	-1.563531530838728	.178261447545611	91	108	Yes	Yes	Hb_adm<110	Hb_exit<110	16.69843617225605	16.69843617225605	4.850794174296695	4.850794174296695	No	No	No	No	No	No	No	SF_exit<12	SF_adm>=12	marked deficiency	adequate	Marked or severate	adequate or moderate	Yes	No
477	Yes	Standard	Male	13.304862	16.754271	>=12mo	>=12mo	Yes	Yes	Team 2	6	66.95	109.5	7.65	71	126.5	173.258	7.0486545172475	20.3742224331677	623.229	.301053742954869	6.06643538649527	-2.822469110076013	.5399243402229289	79	124	Yes	No	Hb_adm<110	Hb_exit<110	9.455244087439937	9.455244087439937	21.59407512711717	21.59407512711717	Yes	Yes	Yes	No	No	Yes	Yes	SF_exit<12	SF_adm>=12	severe deficiency	adequate	Marked or severate	adequate or moderate	Yes	No
478	Yes	Standard	Female	10.315374	13.994743	< 12mo	>=12mo	Yes	Yes	Team 2	6.15	69.59999999999999	117.5	7.7	74.69999999999999	129	165.134	.219914232655086	6.88754376537502	243.414	.23726264876278	4.57643837785661	-.16536953481652	.2789822046568203	113	120	No	No	Hb_adm>=110	Hb_exit<110	30.96	30.96	8.779999999999998	8.779999999999998	No	No	No	No	No	Yes	Yes	SF_exit<12	SF_adm>=12	moderate deficiency	adequate	adequate or moderate	adequate or moderate	No	No
479	No	Reduced	Male	48.094612	49.934296	>=12mo	>=12mo	No	No	Team 2	8.6	83.09999999999999	120.5	9.300000000000001	84.45	130.5									116	117	No	No	Hb_adm>=110	Hb_exit<110	.7675517881125054	.7675517881125054	16.95782497689078	16.95782497689078	Yes	Yes	No	No	No	Yes	Yes	SF_exit<12	SF_adm<12					No	Yes
480	No	Reduced	Male	37	39	>=12mo	>=12mo	Yes	No	Team 2	9.6	88.59999999999999	125.5	10.7	89.89999999999999	139.5									43		Yes		Hb_adm<110		65.23973118371126	65.23973118371126	9.9264390895394	9.9264390895394	No	No	No			Yes	Yes	SF_exit<12	SF_adm>=12					Yes	No
481	Yes	Reduced	Male	7.6872535	9.0670176	< 12mo	< 12mo	Yes	Yes	Team 2	5.15	63.5	112.5	5.3	64.34999999999999	110	302.124	.386362061940601	11.5848324647611	170.632	1.476149586559	8.91525776112117	-.4584368334491108		114		No		Hb_adm>=110		2.441186404164753	2.441186404164753	31.05854952702191	31.05854952702191	Yes	Yes	No			Yes	Yes	SF_exit<12	SF_adm<12	moderate deficiency		adequate or moderate		Yes	Yes
482	Yes	Reduced	Female	31.73456	32.654404	>=12mo	>=12mo	No	No	Team 2	8.699999999999999	83.15000000000001	111.5	10	83.84999999999999	130.5	192.591	.210913365861328	7.95700923186785	265.738	.260432684414528	8.253059522017679	-.1339146860610317	-.088152609697795	106	126	Yes	No	Hb_adm<110	Hb_exit<110	15.09921013391735	15.09921013391735	5.479455158664663	5.479455158664663	No	No	No	No	No	No	No	SF_exit<12	SF_adm>=12	moderate deficiency	moderate deficiency	adequate or moderate	adequate or moderate	Yes	No
483	No	Reduced	Male	9.2312746	12.910644	< 12mo	>=12mo	Yes	Yes	Team 2	6.55	69.30000000000001	125.5	6.75	72.30000000000001	124.5									105		Yes		Hb_adm<110		9.504753840119109	9.504753840119109	7.39066832734442	7.39066832734442	Yes	Yes	Yes			No	No	SF_exit<12	SF_adm>=12					No	No
484	No	Standard	Female	9.0670176	12.746387	< 12mo	>=12mo	Yes	Yes	Team 2	5.9	67.75	111.5	7.2	71.95	127.5									115		No		Hb_adm>=110		30.09414025067158	30.09414025067158	5.879031820601855	5.879031820601855	No	No	No			No	No	SF_exit<12	SF_adm>=12					No	No
485	No	Standard	Female	46.090672	49.770039	>=12mo	>=12mo	No	No	Team 2	11	98.2	132	12.8	101.85	144.5									124	125	No	No	Hb_adm>=110	Hb_exit<110	10.93378727782941	10.93378727782941	11.51535638314646	11.51535638314646	Yes	Yes	No	No	No	Yes	Yes	SF_exit<12	SF_adm>=12					Yes	No
486	Yes	Reduced	Male	14.060447	14.750328	>=12mo	>=12mo	Yes	Yes	Team 2	6.25	68.65000000000001	115.5	7.6	69.45	134.5	53.439	1.65711719886064	23.2839571342714	80.292	.8565060501652479	13.5605124600843	-2.744826535273178	-1.820595651397555	91	105	Yes	Yes	Hb_adm<110	Hb_exit<110	5.853856030665567	5.853856030665567	8.064684272972253	8.064684272972253	Yes	Yes	Yes	Yes	Yes	No	No	SF_exit<12	SF_adm<12	severe deficiency	marked deficiency	Marked or severate	Marked or severate	Yes	No
487	Yes	Standard	Male	25.328516	27.62812	>=12mo	>=12mo	No	No	Team 2	6.6	77.2	109.5	9.1	79.45	134	361.488	.452525561841073	8.709875927476119	419.841	.17588163045738	6.608962546857	-.2712791634167628	.5752938856944253	83	119	Yes	No	Hb_adm<110	Hb_exit<110	37.65031381798903	37.65031381798903	11.95255384591336	11.95255384591336	No	No	No	No	No	Yes	Yes	SF_exit<12	SF_adm>=12	moderate deficiency	adequate	adequate or moderate	adequate or moderate	No	No
488	Yes	Standard	Female	8.9356108	10.775295	< 12mo	< 12mo	Yes	Yes	Team 2	5.45	62	112	5.7	64.2	114.5	305.338	.245027596821969	6.854084790096564	251.495	.349055838334239	5.15552755907997	.1494192239869039	-.0127940062075496	74	97	Yes	Yes	Hb_adm<110	Hb_exit<110	101.7073647974004	18.48605905151278	13.65934147959003	16.9525438196677	No	No	No	No	No	Yes	Yes	SF_exit<12	SF_adm>=12	adequate	moderate deficiency	adequate or moderate	adequate or moderate	Yes	No
489	Yes	Reduced	Male	53.51511	54.664913	>=12mo	>=12mo	No	No	Team 2	12	100.95	128.5	11.8	102	129.5	614.2569999999999	.159318519869714	6.39534512230662	589.622	.125701838339459	5.0623144145626	.8954888950752244	1.165598270645585	125	123	No	No	Hb_adm>=110	Hb_exit<110	9.318997449131047	9.318997449131047	8.65561941910997	8.65561941910997	Yes	Yes	No	No	No	Yes	Yes	SF_exit<12	SF_adm>=12	adequate	adequate	adequate or moderate	adequate or moderate	No	Yes
490	Yes	Reduced	Female	15.275952	18.725361	>=12mo	>=12mo	Yes	Yes	Team 2	6.3	71.30000000000001	114.5	7.3	74.75	126.5	225.899	.190464307838557	7.20182103528425				.088362503334643	.3108299987829245	121		No		Hb_adm>=110		9.724017292210732	9.724017292210732	7.819748149975535	7.819748149975535	Yes	Yes	No			No	No	SF_exit<12	SF_adm>=12	adequate	adequate	adequate or moderate	adequate or moderate	Yes	No
491	No	Standard	Female	8.8370562	10.21682	< 12mo	< 12mo	Yes	Yes	Team 2	6.1	68.09999999999999	114.5	6.85	70.25	129									119	109	No	Yes	Hb_adm>=110	Hb_exit<110	22.38145747377003	22.38145747377003	7.546750049937287	7.546750049937287	No	No	No	No	No	No	No	SF_exit<12	SF_adm>=12					No	Yes
492	No	Reduced	Male	8.3114319	8.3114319	< 12mo	< 12mo	Yes	Yes	Team 2	5.6	65.2	114.5												99		Yes		Hb_adm<110		12.81831253813415		11.02616809226729		No		No			Yes			SF_adm>=12					No	No
493	No	Standard	Male	22.076216	25.755585	>=12mo	>=12mo	Yes	No	Team 2	6.9	75.34999999999999	121.5	7.9	78.95	129.5									109		Yes		Hb_adm<110		3.709610760305946	3.709610760305946	13.20772933921994	13.20772933921994	Yes	Yes	Yes			Yes	Yes	SF_exit<12	SF_adm<12					No	Yes
494	No	Standard	Male	21.419186	23.488831	>=12mo	>=12mo	Yes	Yes	Team 2	8.199999999999999	79.15000000000001	109.5	8.6	79.84999999999999	120.5									77		Yes		Hb_adm<110		34.43609013142714	23.89202727753743	12.90073211532401	18.66779476824393	No	No	No			Yes	Yes	SF_exit<12	SF_adm>=12					Yes	No
495	Yes	Standard	Female	13.89619	15.735874	>=12mo	>=12mo	Yes	Yes	Team 2	6.55	67.25	113.5	7.85	69.95	133.5	107.14	.411802599547193	8.156138755426371	290.231	.292883713837774	6.51113311656722	-.9123751321082657	.0397172214325076	84	115	Yes	No	Hb_adm<110	Hb_exit<110	20.40525945113573	20.40525945113573	5.732275775934166	5.732275775934166	No	No	No	No	No	No	No	SF_exit<12	SF_adm>=12	moderate deficiency	adequate	adequate or moderate	adequate or moderate	Yes	No
496	Yes	Standard	Female	10.840999	12.220762	< 12mo	>=12mo	Yes	Yes	Team 2	5.1	65.40000000000001	120	6.65	66.95	126.5	151.042	.19186784162948	18.7348756315282	247.25	.238497231508577	11.3421042129814	-.7461237125570316	-.2733635105828068	73	106	Yes	Yes	Hb_adm<110	Hb_exit<110	19.86590458666275	19.86590458666275	2.895685348522196	2.895685348522196	No	No	No	No	No	No	No	SF_exit<12	SF_adm>=12	moderate deficiency	moderate deficiency	adequate or moderate	adequate or moderate	Yes	No
497	No	Reduced	Female	27.463863	29.303549	>=12mo	>=12mo	No	No	Team 2	8.199999999999999	83.45	117	8.300000000000001	84.65000000000001	123.5									91		Yes		Hb_adm<110		45.56186245314307	45.56186245314307	8.450796581655741	8.450796581655741	No	No	No			Yes	Yes	SF_exit<12	SF_adm>=12					Yes	No
498	Yes	Reduced	Male	9.0670176	12.746387	< 12mo	>=12mo	Yes	Yes	Team 2	6.5	69.15000000000001	125.5	6.15	70.65000000000001	117.5	341.813	.215909791084582	7.80205795643922				.2172962588917474	.0680659798536206	108		Yes		Hb_adm<110		26.76286870207926	26.76286870207926	8.186336912358257	8.186336912358257	No	No	No			No	No	SF_exit<12	SF_adm>=12	adequate	adequate	adequate or moderate	adequate or moderate	No	Yes
499	No	Reduced	Male	8.6727991	10.282523	< 12mo	< 12mo	Yes	No	Team 2	6.05	69.34999999999999	113.5	6.15	69.95	115.5									102		Yes		Hb_adm<110		112.3486023283027	112.3486023283027	2.933003408755851	2.933003408755851	No	No	No			No	No	SF_exit<12	SF_adm>=12					No	No
500	Yes	Standard	Male	11.30092	14.980289	< 12mo	>=12mo	Yes	Yes	Team 2	5.75	66.95	115.5	6.2	70.5	118.5	295.787	.419823484663312	4.94254270670563	197.154	.281234698057547	7.60831649075965	-.0006033864374137	-.2684481790216069	105	117	Yes	No	Hb_adm<110	Hb_exit<110	11.31231516439227	13.26236717380488	9.439209059555175	6.556453272171634	Yes	No	Yes	No	No	Yes	No	SF_exit<12	SF_adm>=12	moderate deficiency	moderate deficiency	adequate or moderate	adequate or moderate	No	No
501	No	Reduced	Female	26.773981	28.843626	>=12mo	>=12mo	No	No	Team 2	8.149999999999999	82.84999999999999	120.5	9.1	84.15000000000001	130.5									115		No		Hb_adm>=110		49.1607852574889	49.1607852574889	4.152769822167352	4.152769822167352	No	No	No			No	No	SF_exit<12	SF_adm>=12					No	No
502	No	Reduced	Female	6.9316688	8.7713537	< 12mo	< 12mo	Yes	No	Team 2	5.2	61.84999999999999	112.5	6.2	63.34999999999999	125									111		No		Hb_adm>=110		10.71468490624449	10.71468490624449	7.376923744611506	7.376923744611506	Yes	Yes	No			No	No	SF_exit<12	SF_adm>=12					No	No
503	No	Standard	Male	25.065702	26.905388	>=12mo	>=12mo	Yes	No	Team 2	8.75	84.15000000000001	129.5	8.6	84.65000000000001	129.5									119		No		Hb_adm>=110		7.050207849023677	7.050207849023677	4.81891194640859	4.81891194640859	Yes	Yes	No			No	No	SF_exit<12	SF_adm<12					No	No
504	No	Reduced	Male	6.1103811	9.7897501	< 12mo	< 12mo	Yes	No	Team 2	5.5	66.45	114.5	6.35	69.5	124.5									108		Yes		Hb_adm<110		9.305853955714483	9.305853955714483	7.782010320566137	7.782010320566137	Yes	Yes	Yes			No	No	SF_exit<12	SF_adm<12					No	No
505	Yes	Standard	Male	8.9027596	12.352168	< 12mo	>=12mo	Yes	Yes	Team 2	6.5	69.95	128.5	7.8	72.15000000000001	139.5	155.365	.893297612802622	11.4074217229629	228.801	1.1349435926885	9.243655188377589	-1.354009608708105	-1.140557119650436	116	118	No	No	Hb_adm>=110	Hb_exit<110	4.860955366520789	4.860955366520789	8.926074927274408	8.926074927274408	Yes	Yes	No	No	No	Yes	Yes	SF_exit<12	SF_adm<12	moderate deficiency	moderate deficiency	adequate or moderate	adequate or moderate	No	No
506	Yes	Reduced	Male	8.1471748	11.136662	< 12mo	< 12mo	Yes	Yes	Team 2	4.7	63.45	107.5	6.85	67	132.5	105	.334747516737856	7.99259906240703	432.142	.255525716888021	12.1712950185411	-.7873999668774784	-.0163458009704986	117	112	No	No	Hb_adm>=110	Hb_exit<110	21.12	21.12	5.41	5.41	No	No	No	No	No	No	No	SF_exit<12	SF_adm>=12	moderate deficiency	moderate deficiency	adequate or moderate	adequate or moderate	No	No
507	Yes	Reduced	Female	7.8186598	8.5085411	< 12mo	< 12mo	Yes	Yes	Team 2	5.35	62.45	112.5	6.3	63.34999999999999	128.5	134.388	.190137151812824	6.53371254560931	161.95	.153160662963808	6.0410201873428	-.170150517353732	.1259681000042037	105	96	Yes	Yes	Hb_adm<110	Hb_exit<110	8.431677124870802	8.431677124870802	6.873291972619085	6.873291972619085	Yes	Yes	Yes	No	Yes	No	No	SF_exit<12	SF_adm>=12	moderate deficiency	adequate	adequate or moderate	adequate or moderate	No	No
508	Yes	Standard	Male	7.7529569	11.432326	< 12mo	< 12mo	Yes	Yes	Team 2	6.45	69.45	108.5	7.15	73.45	116.5	112.45	.4194405054331	11.4679739992235				-1.098989693932738	-.4910470871679788	109		Yes		Hb_adm<110		11.86816705681595	11.86816705681595	7.701907411119122	7.701907411119122	Yes	Yes	Yes			No	No	SF_exit<12	SF_adm>=12	moderate deficiency	moderate deficiency	adequate or moderate	adequate or moderate	No	Yes
509	Yes	Standard	Female	6.4060445	10.085414	< 12mo	< 12mo	Yes	Yes	Team 2	5.2	61.25	114.5	5.9	63.65000000000001	118.5	133.08	.255015803946135	7.27138367103741				-.4210726919707148	-1.193726428899508	111		No		Hb_adm>=110		19.85605985131078	19.85605985131078	6.484838137578506	6.484838137578506	No	No	No			No	No	SF_exit<12	SF_adm>=12	moderate deficiency	moderate deficiency	adequate or moderate	adequate or moderate	No	No
510	Yes	Standard	Female	11.53088	12.910644	< 12mo	>=12mo	Yes	Yes	Team 2	5.5	65.65000000000001	115.5	6.75	66.65000000000001	133.5	132.148	.411583714422846	21.9943771136959	312.548	2.14347717097886	15.7546333292804	-1.379835651375124	-1.649300317237178	98	104	Yes	Yes	Hb_adm<110	Hb_exit<110	9.384597825447381	9.384597825447381	6.961773770825684	6.961773770825684	Yes	Yes	Yes	No	Yes	No	No	SF_exit<12	SF_adm>=12	moderate deficiency	marked deficiency	adequate or moderate	Marked or severate	No	No
511	No	Reduced	Male	15	16	>=12mo	>=12mo	Yes	No	Team 2	7.05	72.95	133.5	7.55	73.5	136.5									108		Yes		Hb_adm<110		9.371787910330262	9.371787910330262	9.802355744313019	9.802355744313019	Yes	Yes	Yes			Yes	Yes	SF_exit<12	SF_adm>=12					No	No
512	No	Standard	Female	12.943496	16.622864	>=12mo	>=12mo	Yes	No	Team 2	6.25	71.45	119.5	6.3	72.05	119									111		No		Hb_adm>=110		22.13554610365492	22.13554610365492	5.432940098020773	5.432940098020773	No	No	No			No	No	SF_exit<12	SF_adm>=12					No	No
513	No	Standard	Female	6.1432328	6.3731933	< 12mo	< 12mo	Yes	Yes	Team 2	4.75	61.95	113	4.8	62.2	116.5									112	75	No	Yes	Hb_adm>=110	Hb_exit<110													SF_adm>=12					No	Yes
514	No	Standard	Female	22.634691	26.31406	>=12mo	>=12mo	Yes	Yes	Team 2	7.5	80.15000000000001	116.5	9.1	83.45	127.5									111	115	No	No	Hb_adm>=110	Hb_exit<110	7.24	7.24	10.07	10.07	Yes	Yes	No	No	No	Yes	Yes	SF_exit<12	SF_adm<12					No	No
515	No	Standard	Female	15	19	>=12mo	>=12mo	No	No	Team 2	6.15	74.05	92.5	7.9	75.7	118.5									70		Yes		Hb_adm<110		46.29002222967266	46.29002222967266	4.513955454634912	4.513955454634912	No	No	No			No	No	SF_exit<12	SF_adm>=12					No	Yes
516	No	Reduced	Female	8.0486202	10.578187	< 12mo	< 12mo	Yes	Yes	Team 2	5.8	66.65000000000001	113	7.15	68.45	132									104	113	Yes	No	Hb_adm<110	Hb_exit<110	4.407326188537531	4.407326188537531	9.448406163534464	9.448406163534464	Yes	Yes	Yes	No	No	Yes	Yes	SF_exit<12	SF_adm<12					No	No
517	No	Reduced	Male	22.700394	26.379763	>=12mo	>=12mo	Yes	No	Team 2	8.699999999999999	83.90000000000001	124	8.9	85.65000000000001	127.5									90		Yes		Hb_adm<110		11.28196258245862	11.28196258245862	7.877963863472988	7.877963863472988	Yes	Yes	Yes			No	No	SF_exit<12	SF_adm>=12					No	No
518	No	Reduced	Male	7.3587384	9.8883047	< 12mo	< 12mo	Yes	Yes	Team 2	5.9	66.45	113	5.6	66.5	113									74		Yes		Hb_adm<110														SF_adm>=12					Yes	Yes
519	No	Reduced	Female	6.9645205	9.7240477	< 12mo	< 12mo	Yes	Yes	Team 2	6.25	68.3	114	5.7	68.3	107.5									108		Yes		Hb_adm<110		10.78622860113959	10.78622860113959	5.90434379627337	5.90434379627337	Yes	Yes	Yes			No	No	SF_exit<12	SF_adm>=12					No	Yes
520	No	Standard	Female	14.323258	16.392904	>=12mo	>=12mo	Yes	Yes	Team 2	6.8	73.5	111.5	8.050000000000001	75.8	132.5									82	108	Yes	Yes	Hb_adm<110	Hb_exit<110	23.62624222484918	23.62624222484918	1.863126820875769	1.863126820875769	No	No	No	No	No	No	No	SF_exit<12	SF_adm>=12					Yes	No
521	No	Standard	Female	9.8554535	13.534822	< 12mo	>=12mo	Yes	No	Team 2	6	67.45	113.5	6.7	70.65000000000001	119.5									121		No		Hb_adm>=110		4.779999999999999	4.779999999999999	8.100000000000001	8.100000000000001	Yes	Yes	No			No	No	SF_exit<12	SF_adm<12					No	No
522	No	Reduced	Female	6.8331141	10.052563	< 12mo	< 12mo	Yes	Yes	Team 2	4.85	62.34999999999999	108.5	5.3	65.95	112.5									120		No		Hb_adm>=110		12.76533278954193	12.76533278954193	5.871037873986025	5.871037873986025	No	No	No			No	No	SF_exit<12	SF_adm>=12					No	No
523	No	Standard	Female	6	10	< 12mo	< 12mo	Yes	Yes	Team 2	4.65	62.9	100.5	5.55	67.45	109.5									94		Yes		Hb_adm<110		2.706994897929655	2.706994897929655	10.48439034957797	10.48439034957797	Yes	Yes	Yes			Yes	Yes	SF_exit<12	SF_adm<12					No	No
524	No	Reduced	Female	11.760841	12.910644	< 12mo	>=12mo	Yes	Yes	Team 2	6.55	70.45	114.5	7.2	70.75	131.5									114	100	No	Yes	Hb_adm>=110	Hb_exit<110	59.58704085742974	43.68402271254255	6.847526251462158	5.653744180531143	No	No	No	No	No	No	No	SF_exit<12	SF_adm>=12					No	No
525	No	Reduced	Female	8.4756899	11.038108	< 12mo	< 12mo	Yes	No	Team 2	5.95	64.90000000000001	113.5	6.7	67.05000000000001	122.5									96		Yes		Hb_adm<110		10.45423072973784	10.45423072973784	5.851913000976259	5.851913000976259	Yes	Yes	Yes			No	No	SF_exit<12	SF_adm>=12					No	No
526	No	Standard	Female	12.779238	15.308805	>=12mo	>=12mo	Yes	Yes	Team 2	6	71.45	123.5	7.5	74	130.5									104	106	Yes	Yes	Hb_adm<110	Hb_exit<110	4.228427323406605	4.228427323406605	6.755425080609541	6.755425080609541	Yes	Yes	Yes	Yes	Yes	No	No	SF_exit<12	SF_adm<12					No	No
527	No	Reduced	Female	14.750328	18.429697	>=12mo	>=12mo	Yes	Yes	Team 2	7.1	73.34999999999999	114.5	7.1	74.40000000000001	115.5									94		Yes		Hb_adm<110		4.994086613030878	4.994086613030878	5.932544867992404	5.932544867992404	Yes	Yes	Yes			No	No	SF_exit<12	SF_adm<12					No	Yes
528	Yes	Standard	Male	17.181341	19.250986	>=12mo	>=12mo	Yes	Yes	Team 2	6.95	71.90000000000001	118	8.1	74.45	130.5	165.417	.336273895186686	7.21479025201494	207.581	.114535067825861	4.54997929217341	-.4523180139613582	.6363185927419563	95	117	Yes	No	Hb_adm<110	Hb_exit<110	19.10114035301683	19.10114035301683	11.25834648289926	11.25834648289926	No	No	No	No	No	Yes	Yes	SF_exit<12	SF_adm>=12	moderate deficiency	adequate	adequate or moderate	adequate or moderate	No	No
529	No	Reduced	Male	6.2089357	7.8186598	< 12mo	< 12mo	Yes	Yes	Team 2	5.95	66.25	119.5	6.25	69.05	120.5									101		Yes		Hb_adm<110		8.123296416169378	8.123296416169378	8.499943768919783	8.499943768919783	Yes	Yes	Yes			Yes	Yes	SF_exit<12	SF_adm<12					No	No
530	No	Reduced	Female	23.06176	23.981604	>=12mo	>=12mo	Yes	Yes	Team 2	6.3	70.15000000000001	118.5	6.55	71.75	123.5									118		No		Hb_adm>=110		13.94107587636873	13.94107587636873	5.386690297039123	5.386690297039123	No	No	No			No	No	SF_exit<12	SF_adm>=12					No	Yes
531	No	Reduced	Male	16.360052	18.199738	>=12mo	>=12mo	Yes	No	Team 2	7.3	74.75	124	7.8	74.95	125									91		Yes		Hb_adm<110		2.103258209335126	2.103258209335126	14.72470074838109	14.72470074838109	Yes	Yes	Yes			Yes	Yes	SF_exit<12	SF_adm<12					No	No
532	No	Standard	Female	7.6544023	8.8042049	< 12mo	< 12mo	Yes	Yes	Team 2	5.05	59.8	112.5	5.35	62.2	116.5									97		Yes		Hb_adm<110														SF_adm>=12					No	No
533	Yes	Standard	Male	6.6688566	10.118265	< 12mo	< 12mo	Yes	Yes	Team 2	5.75	64	113.5	7.1	69.45	126.5	259.513	.586960941014564	11.5023098539743	318.031	.395484073413267	7.62042769302842	-.7999420239374723	-.1853605855875045	111	111	No	No	Hb_adm>=110	Hb_exit<110	16.04118208289714	16.04118208289714	1.598148302519405	1.598148302519405	No	No	No	No	No	No	No	SF_exit<12	SF_adm>=12	moderate deficiency	moderate deficiency	adequate or moderate	adequate or moderate	No	Yes
534	Yes	Reduced	Female	12.647832	16.09724	>=12mo	>=12mo	Yes	Yes	Team 2	6.5	71.80000000000001	124.5	7.75	74.75	125.5	110.322	1.73527827820093	20.6796942044793	226.024	.462181118460535	12.2715869596823	-2.290785905443527	-.7781389369097889	97	106	Yes	Yes	Hb_adm<110	Hb_exit<110	25.77487068692928	25.77487068692928	10.48421044140004	10.48421044140004	No	No	No	No	No	Yes	Yes	SF_exit<12	SF_adm>=12	marked deficiency	moderate deficiency	Marked or severate	adequate or moderate	No	No
535	No	Standard	Female	6.1103811	9.7897501	< 12mo	< 12mo	Yes	Yes	Team 2	4.55	56.65000000000001	109	5.45	61.34999999999999	114.5									84		Yes		Hb_adm<110														SF_adm>=12					No	No
536	Yes	Standard	Male	14.191853	15.341656	>=12mo	>=12mo	No	No	Team 2	6.85	72.95	117.5	9	74.95	142.5	275.596	.232075648853981	6.74260732695744	250.572	.244515274507996	6.40021443881798	.1297950629678889	.0709997914438168	67	116	Yes	No	Hb_adm<110	Hb_exit<110	.4803971597008586	.4803971597008586	26.93359103750887	26.93359103750887	Yes	Yes	Yes	No	No	Yes	Yes	SF_exit<12	SF_adm<12	adequate	adequate	adequate or moderate	adequate or moderate	No	No
537	Yes	Reduced	Female	8.7713537	12.450723	< 12mo	>=12mo	Yes	Yes	Team 2	5.35	63.25	113.5	5.9	67.34999999999999	119.5	420.412	1.01716554381998	5.5243244418765	464.832	.324836826540165	3.97193055120334	-.3956893689171189	.5737128753821827	113	107	No	Yes	Hb_adm>=110	Hb_exit<110	9.009883817168815	9.009883817168815	10.9753764143186	10.9753764143186	Yes	Yes	No	No	Yes	Yes	Yes	SF_exit<12	SF_adm>=12	moderate deficiency	adequate	adequate or moderate	adequate or moderate	No	Yes
538	No	Standard	Female	6.9645205	9.9540081	< 12mo	< 12mo	Yes	Yes	Team 2	6.45	68.45	113.5	7.4	72.95	125									114	109	No	Yes	Hb_adm>=110	Hb_exit<110	32.25444107839701	32.25444107839701	4.250556464167889	4.250556464167889	No	No	No	No	No	No	No	SF_exit<12	SF_adm>=12					No	No
539	Yes	Reduced	Female	19.875164	22.17477	>=12mo	>=12mo	No	No	Team 2	7.35	74	114	8.449999999999999	75.7	125.5	141.334	.563445638873425	9.245826399528321	220.609	.490032164070582	6.62391873279639	-1.009732523343185	-.4542532660496167	71	105	Yes	Yes	Hb_adm<110	Hb_exit<110	44.44526455474627	44.44526455474627	7.502356903604696	7.502356903604696	No	No	No	No	No	No	No	SF_exit<12	SF_adm>=12	moderate deficiency	moderate deficiency	adequate or moderate	adequate or moderate	Yes	No
540	Yes	Reduced	Male	7.2930355	10.512484	< 12mo	< 12mo	Yes	Yes	Team 2	5.15	61.9	113.5	6.7	67.45	125.5	94.02800000000001	.932969167519358	14.0244046515028	179.738	.364538720540381	8.00579138315867	-1.797891197816541	-.5142333880752563	88	87	Yes	Yes	Hb_adm<110	Hb_exit<110	53.57028655204834	53.57028655204834	7.027423611761447	7.027423611761447	No	No	No	No	No	No	No	SF_exit<12	SF_adm>=12	marked deficiency	moderate deficiency	Marked or severate	adequate or moderate	Yes	No
541	No	Standard	Male	10.249672	10.939553	< 12mo	< 12mo	Yes	No	Team 2	6.55	69.45	122.5	7.8	70	139									78	106	Yes	Yes	Hb_adm<110	Hb_exit<110	14.02763565393789	14.02763565393789	24.60757559711171	24.60757559711171	No	No	No	No	No	Yes	Yes	SF_exit<12	SF_adm>=12					Yes	No
542	No	Standard	Male	6.8988175	10.348226	< 12mo	< 12mo	Yes	Yes	Team 2	5.55	65.45	116.5	6	69.45	115.5									94	103	Yes	Yes	Hb_adm<110	Hb_exit<110													SF_adm>=12					Yes	No
543	Yes	Standard	Male	6.4060445	7.7858081	< 12mo	< 12mo	Yes	Yes	Team 2	5.7	65.09999999999999	115.5	6.65	66.65000000000001	128	209.754	.584676649928551	16.0440748756895	586.419	.308711441572061	11.3666455954104	-1.125624191615539	.0974035002735869	117	115	No	No	Hb_adm>=110	Hb_exit<110	7.423246009642051	7.423246009642051	7.34504502421511	7.34504502421511	Yes	Yes	No	No	No	No	No	SF_exit<12	SF_adm>=12	moderate deficiency	adequate	adequate or moderate	adequate or moderate	No	No
544	Yes	Reduced	Male	6	7	< 12mo	< 12mo	Yes	Yes	Team 2	3.8	55.45	95.5	4.3	58	107	170.34	1.43856431944608	17.9080007024917	258.115	.511751465774016	10.1093307052087	-1.846629327722089	-.6421305941974671	124	120	No	No	Hb_adm>=110	Hb_exit<110	83.32156845684509	83.32156845684509	4.906792971410875	4.906792971410875	No	No	No	No	No	No	No	SF_exit<12	SF_adm>=12	marked deficiency	moderate deficiency	Marked or severate	adequate or moderate	No	No
545	Yes	Reduced	Male	10.742444	14.421813	< 12mo	>=12mo	Yes	Yes	Team 2	6	68.25	114.5	7.6	71.65000000000001	130	154.52	3.47316770147187	14.8076871115487	340.305	1.87205171036809	9.309004566291501	-2.303991966079137	-1.206593183751195	106	103	Yes	Yes	Hb_adm<110	Hb_exit<110	3.193279571220797	3.193279571220797	17.63558676623278	17.63558676623278	Yes	Yes	Yes	Yes	Yes	Yes	Yes	SF_exit<12	SF_adm<12	marked deficiency	moderate deficiency	Marked or severate	adequate or moderate	No	Yes
546	Yes	Reduced	Female	6.1432328	7.9829173	< 12mo	< 12mo	Yes	Yes	Team 2	5	62	110.5	5.55	64.45	113.5	174.615	1.13078251083823	15.5614325777153	282.738	.750581210322616	9.14942533067638	-1.608245554729364	-.758446995769638	98	110	Yes	No	Hb_adm<110	Hb_exit<110	9.043603878429227	4.774701374108897	7.311268210736174	2.62575600084401	Yes	Yes	Yes	No	No	No	No	SF_exit<12	SF_adm>=12	marked deficiency	moderate deficiency	Marked or severate	adequate or moderate	No	No
547	Yes	Reduced	Male	8.9684629	12.647832	< 12mo	>=12mo	Yes	Yes	Team 2	6.25	67.7	127	7.3	72.95	137.5	248.373	.379867689177861	9.33565653413002				-.4359528697778279	-.4240382347101651	88		Yes		Hb_adm<110		7.4334067700068	7.4334067700068	9.825954076929229	9.825954076929229	Yes	Yes	Yes			Yes	Yes	SF_exit<12	SF_adm>=12	moderate deficiency	moderate deficiency	adequate or moderate	adequate or moderate	No	No
548	Yes	Standard	Male	10.249672	11.629435	< 12mo	< 12mo	Yes	Yes	Team 2	6.2	68.95	114.5	7.7	70.59999999999999	133.5	251.013	.203891838015871	4.02055471072327	474.172	.172781475724312	6.29865005296633	.4724987916601344	.6923003649459645	112	113	No	No	Hb_adm>=110	Hb_exit<110	16.49	16.49	6.59	6.59	No	No	No	No	No	No	No	SF_exit<12	SF_adm>=12	adequate	adequate	adequate or moderate	adequate or moderate	No	No
549	Yes	Standard	Female	7.5886989	11.268068	< 12mo	< 12mo	Yes	Yes	Team 2	5.25	65	103.5	6.25	68.95	114.5	124.896	.292071350032419	18.8662021127895	156.306	.852256660203277	11.2259750976187	-1.117500232023311	-1.312911634386121	117	109	No	Yes	Hb_adm>=110	Hb_exit<110	19.49642036598415	13.13813090498799	8.253569244200087	4.053116559673176	No	No	No	No	No	No	No	SF_exit<12	SF_adm>=12	moderate deficiency	moderate deficiency	adequate or moderate	adequate or moderate	No	No
550	Yes	Standard	Male	7.9172144	10.676742	< 12mo	< 12mo	Yes	Yes	Team 2	5.05	60.3	112.5	5.55	62.65000000000001	124.5	76.90300000000001	2.37806492689311	15.4499208406194				-2.51081828462814	-.2711446710706333	92		Yes		Hb_adm<110		14.26664979622774	14.26664979622774	7.607702026767448	7.607702026767448	No	No	No			No	No	SF_exit<12	SF_adm>=12	severe deficiency	moderate deficiency	Marked or severate	adequate or moderate	No	No
551	Yes	Reduced	Male	21.780552	22.700394	>=12mo	>=12mo	No	No	Team 2	6.9	73.75	113.5	8.6	74.95	137	133.076	1.0335419487699	15.4429251082379	293.084	.418010265569054	8.34927668517386	-1.710712683338252	-.3251804779778917	95	129	Yes	No	Hb_adm<110	Hb_exit<110	42.7757036652665	42.7757036652665	13.21931345109089	13.21931345109089	No	No	No	No	No	Yes	Yes	SF_exit<12	SF_adm>=12	marked deficiency	moderate deficiency	Marked or severate	adequate or moderate	Yes	No
552	Yes	Standard	Female	7.7201052	11.399474	< 12mo	< 12mo	Yes	Yes	Team 2	5.1	63.75	115	6.2	68	119	142.281	.9312193294983639	14.6127721756732	337.61	.246397853835378	6.87158742639139	-1.577401679040597	.2064930857831812	100	116	Yes	No	Hb_adm<110	Hb_exit<110	3.045629418445047	3.045629418445047	10.47628268850783	10.47628268850783	Yes	Yes	Yes	No	No	Yes	Yes	SF_exit<12	SF_adm<12	marked deficiency	adequate	Marked or severate	adequate or moderate	No	No
553	Yes	Reduced	Male	17.181341	20.86071	>=12mo	>=12mo	Yes	Yes	Team 2	7.65	76.84999999999999	126.5	9.050000000000001	80.25	133	189.646	.363976269359835	7.45132905767925	285.281	.333559435092025	7.10726985085975	-.4369215724177303	-.1047687271708636	113	122	No	No	Hb_adm>=110	Hb_exit<110	8.417609459457591	8.417609459457591	7.902540217239924	7.902540217239924	Yes	Yes	No	No	No	No	No	SF_exit<12	SF_adm<12	moderate deficiency	moderate deficiency	adequate or moderate	adequate or moderate	No	No
554	Yes	Reduced	Male	30.157688	30.847569	>=12mo	>=12mo	No	Yes	Team 2	8.9	84.15000000000001	114.5	10.3	84.75	130.5	195.227	.574566959354777	9.610733446035869	242.096	.234882705617808	5.92824880670559	-.8504097862466778	.1218269522048555	108	100	Yes	Yes	Hb_adm<110	Hb_exit<110	13.89473705862946	13.89473705862946	10.79179940579486	10.79179940579486	No	No	No	No	No	Yes	Yes	SF_exit<12	SF_adm>=12	moderate deficiency	adequate	adequate or moderate	adequate or moderate	Yes	No
555	Yes	Standard	Female	7.0302234	9.7897501	< 12mo	< 12mo	Yes	Yes	Team 2	3.85	56.95	115.5	5.4	60.65000000000001	128.5	143.759	.897314265435451	11.801050233725	186.465	.618286097985989	8.316990712435141	-1.422910111667025	-.8351345483571178	85	123	Yes	No	Hb_adm<110	Hb_exit<110	3.779999999999999	3.05	7.400000000000001	23.57	Yes	Yes	Yes	No	No	No	Yes	SF_exit<12	SF_adm<12	marked deficiency	moderate deficiency	Marked or severate	adequate or moderate	No	No
556	Yes	Reduced	Male	15.604467	19.283836	>=12mo	>=12mo	Yes	Yes	Team 2	7.05	73.45	119.5	7.9	76.45	126.5	207.59	.617067138025713	10.1135272217383	245.487	.736423932954291	8.921939114542971	-.8871472025781485	-.817072532707428	103	94	Yes	Yes	Hb_adm<110	Hb_exit<110	22.90659761683233	22.90659761683233	8.563769090074242	8.563769090074242	No	No	No	No	No	Yes	Yes	SF_exit<12	SF_adm>=12	moderate deficiency	moderate deficiency	adequate or moderate	adequate or moderate	No	No
557	No	Reduced	Female	57	59	>=12mo	>=12mo	No	No	Team 2	10.6	99.34999999999999	114.5	10.9	99.8	120.5									120		No		Hb_adm>=110		78.26492064555201	78.26492064555201	7.286365302911485	7.286365302911485	No	No	No			No	No	SF_exit<12	SF_adm>=12					No	No
558	No	Standard	Male	8	12	< 12mo	>=12mo	Yes	No	Team 2	5.15	64.2	110.5	6.2	68	123									71		Yes		Hb_adm<110		1.293119932917721	1.293119932917721	17.47557797981396	17.47557797981396	Yes	Yes	Yes			Yes	Yes	SF_exit<12	SF_adm<12					No	No
559	No	Reduced	Female	14.159001	17.838371	>=12mo	>=12mo	Yes	Yes	Team 2	6.7	73.75	114	7.3	76.55	120									105		Yes		Hb_adm<110		45.32826955129133	45.32826955129133	6.229584547828646	6.229584547828646	No	No	No			No	No	SF_exit<12	SF_adm>=12					Yes	Yes
560	Yes	Standard	Female	13.009198	15.308805	>=12mo	>=12mo	No	No	Team 2	7.55	77.95	109	9.4	79.95	126.5	453.981	.128488461212919	4.11256479667803	475.581	.137928072061723	4.55135510339893	1.118008533939971	1.038888383703622	59	79	Yes	Yes	Hb_adm<110	Hb_exit<110	15.97905897706814	15.97905897706814	11.89217816403155	11.89217816403155	No	No	No	No	No	Yes	Yes	SF_exit<12	SF_adm>=12	adequate	adequate	adequate or moderate	adequate or moderate	Yes	Yes
561	No	Reduced	Male	9.1655712	12.844941	< 12mo	>=12mo	Yes	Yes	Team 2	6.35	69.8	112.5	8.1	74.15000000000001	134									118	98	No	Yes	Hb_adm>=110	Hb_exit<110	13.74369554428664	13.74369554428664	10.22529123459467	10.22529123459467	No	No	No	No	No	Yes	Yes	SF_exit<12	SF_adm>=12					No	No
562	Yes	Reduced	Female	6.570302	8.1800261	< 12mo	< 12mo	Yes	Yes	Team 2	4.8	61.5	107.5	5.1	61.8	116.5	70.76300000000001	6.77249695955821	17.1454037886914				-3.202160520442941	-2.580837224621335	113		No		Hb_adm>=110		23.60229666417926	23.60229666417926	14.44734512078178	14.44734512078178	No	No	No			Yes	Yes	SF_exit<12	SF_adm>=12	severe deficiency	severe deficiency	Marked or severate	Marked or severate	No	No
563	No	Standard	Female	17.378448	20.137976	>=12mo	>=12mo	Yes	No	Team 2	7.35	75.65000000000001	113.5	8.300000000000001	77.45	121									99		Yes		Hb_adm<110		6.772019961133454	6.772019961133454	13.19526139164042	13.19526139164042	Yes	Yes	Yes			Yes	Yes	SF_exit<12	SF_adm<12					No	No
564	No	Standard	Female	7.7529569	9.13272	< 12mo	< 12mo	Yes	Yes	Team 2	5	65.09999999999999	104.5	6.7	67.05	126									100	106	Yes	Yes	Hb_adm<110	Hb_exit<110	51.36711662690215	31.97257359066424	4.867469832627457	.6163599681325023	No	No	No	No	No	No	No	SF_exit<12	SF_adm>=12					No	Yes
565	No	Standard	Female	7.0630751	9.5926409	< 12mo	< 12mo	Yes	No	Team 2	5.7	65.7	108.5	6.6	67.15000000000001	120.5									103		Yes		Hb_adm<110		6.078370298342487	6.078370298342487	12.40949896795131	12.40949896795131	Yes	Yes	Yes			Yes	Yes	SF_exit<12	SF_adm<12					Yes	No
566	No	Reduced	Male	11.498029	15.177398	< 12mo	>=12mo	Yes	No	Team 2	6	67.90000000000001	113.5	6.8	71.45	121.5									52		Yes		Hb_adm<110		51.18406908204157	51.18406908204157	24.76965447488479	24.76965447488479	No	No	No			Yes	Yes	SF_exit<12	SF_adm>=12					Yes	No
567	No	Reduced	Female	16.885677	18.725361	>=12mo	>=12mo	Yes	Yes	Team 2	6.2	67.34999999999999	113.5	7.65	70	129.5									69	94	Yes	Yes	Hb_adm<110	Hb_exit<110	16.20174133037331	16.20174133037331	1.419713177028413	1.419713177028413	No	No	No	No	No	No	No	SF_exit<12	SF_adm>=12					Yes	No
568	No	Standard	Male	6.9316688	10.151117	< 12mo	< 12mo	Yes	No	Team 2	6.15	67.3	111.5	6.9	71	120									78		Yes		Hb_adm<110		40.43848550730818	40.43848550730818	5.188505593034608	5.188505593034608	No	No	No			No	No	SF_exit<12	SF_adm>=12					Yes	No
569	No	Reduced	Male	19.5795	20.729303	>=12mo	>=12mo	Yes	Yes	Team 2	7.3	76.84999999999999	110.5	9.550000000000001	78.65000000000001	135.5									68	115	Yes	No	Hb_adm<110	Hb_exit<110	28.13117138231521	25.95468990848496	16.54248443211029	5.568535920386268	No	No	No	No	No	Yes	No	SF_exit<12	SF_adm>=12					Yes	No
570	No	Reduced	Male	17.378448	18.758213	>=12mo	>=12mo	No	No	Team 2	6.9	73.05	106		74.95	123.5									77		Yes		Hb_adm<110		36.02553885878157	36.02553885878157	11.04355902971466	11.04355902971466	No	No	No			Yes	Yes	SF_exit<12	SF_adm>=12					Yes	No
571	Yes	Standard	Male	21.879107	23.718792	>=12mo	>=12mo	Yes	Yes	Team 2	8.1	76.5	113.5	9.300000000000001	77.75	128.5	231.912	.203894674848645	6.20365925458019	216.958	.493842980820349	6.79112195419991	.1546150257711505	-.4843140759480778	77	88	Yes	Yes	Hb_adm<110	Hb_exit<110	31.72709670537605	23.00522826551187	9.143295946983912	13.11831197235383	No	No	No	No	No	Yes	Yes	SF_exit<12	SF_adm>=12	adequate	moderate deficiency	adequate or moderate	adequate or moderate	Yes	No
572	No	Standard	Male	20.466492	21.386333	>=12mo	>=12mo	Yes	Yes	Team 2	7	72.90000000000001	125	8.25	73.84999999999999	131.5									53	83	Yes	Yes	Hb_adm<110	Hb_exit<110	28.39473160784528	28.39473160784528	30.8029906085072	30.8029906085072	No	No	No	No	No	Yes	Yes	SF_exit<12	SF_adm>=12					Yes	No
573	No	Reduced	Female	18.134035	21.813404	>=12mo	>=12mo	Yes	Yes	Team 2	6.25	72.40000000000001	111.5	7.1	75.75	125.5									85		Yes		Hb_adm<110														SF_adm>=12					No	Yes
574	No	Reduced	Female	9	10	< 12mo	< 12mo	Yes	Yes	Team 2	6.2	66.8	113.5	6.7	67.15000000000001	125									73	93	Yes	Yes	Hb_adm<110	Hb_exit<110	20.99512223338921	20.99512223338921	12.60876807118107	12.60876807118107	No	No	No	No	No	Yes	Yes	SF_exit<12	SF_adm>=12					Yes	No
575	No	Reduced	Female	9.9540081	10.87385	< 12mo	< 12mo	Yes	Yes	Team 2	5.3	67.5	114.5	6.1	69.05	115.5									106		Yes		Hb_adm<110		11.50931224089301	11.50931224089301	11.03364145887567	11.03364145887567	Yes	Yes	Yes			Yes	Yes	SF_exit<12	SF_adm>=12					Yes	No
576	No	Standard	Male	21.024967	23.324574	>=12mo	>=12mo	Yes	Yes	Team 2	6.6	70.09999999999999	121	7.75	72.95	128.5									65	105	Yes	Yes	Hb_adm<110	Hb_exit<110	11.73598216469813	11.73598216469813	29.55451896880571	29.55451896880571	Yes	Yes	Yes	No	Yes	Yes	Yes	SF_exit<12	SF_adm>=12					No	No
577	No	Standard	Male	9.5269384	12.746387	< 12mo	>=12mo	Yes	No	Team 2	6.55	69.95	113.5	6.8	71.34999999999999	119.5									91		Yes		Hb_adm<110		4.745961652449154	4.745961652449154	12.26051908544162	12.26051908544162	Yes	Yes	Yes			Yes	Yes	SF_exit<12	SF_adm<12					Yes	No
578	No	Reduced	Male	7.2273326	9.9868593	< 12mo	< 12mo	No	No	Team 2	5.15	63.95	109.5	6.2	66.15000000000001	122.5									114		No		Hb_adm>=110		27.93367086645825	27.93367086645825	2.678669053064435	2.678669053064435	No	No	No			No	No	SF_exit<12	SF_adm>=12					Yes	No
579	No	Standard	Male	9	10	< 12mo	< 12mo	Yes	No	Team 2	5.9	66.25	109.5												95		Yes		Hb_adm<110		1.890297919761332		9.630949521445178		Yes		Yes			Yes			SF_adm<12					No	No
580	No	Standard	Male	7.9500656	7.9500656	< 12mo	< 12mo	Yes	Yes	Team 2	5.35	65.15000000000001	105.5												106		Yes		Hb_adm<110		17.97430249884539		5.477446343608838		No		No			No			SF_adm>=12					No	No
581	No	Standard	Male	6.4060445	10.085414	< 12mo	< 12mo	Yes	No	Team 2	5.5	65	113.5	6.2	69.15000000000001	120.5									83		Yes		Hb_adm<110		63.67495063597602	63.67495063597602	11.96162337425216	11.96162337425216	No	No	No			Yes	Yes	SF_exit<12	SF_adm>=12					No	No
582	No	Reduced	Female	11.10381	13.403417	< 12mo	>=12mo	Yes	Yes	Team 2	5.7	68.95	106.5	7.2	71.45	126.5									105	138	Yes	No	Hb_adm<110	Hb_exit<110	5.656905581530745	5.656905581530745	16.77160665109669	16.77160665109669	Yes	Yes	Yes	No	No	Yes	Yes	SF_exit<12	SF_adm>=12					Yes	No
583	No	Reduced	Male	10.939553	12.549277	< 12mo	>=12mo	Yes	Yes	Team 2	7	68.45	113.5	8.050000000000001	71.34999999999999	128.5									95	105	Yes	Yes	Hb_adm<110	Hb_exit<110	13.13815205726617	13.13815205726617	5.597199110492302	5.597199110492302	No	No	No	No	No	No	No	SF_exit<12	SF_adm>=12					Yes	No
584	No	Reduced	Female	8.6727991	10.282523	< 12mo	< 12mo	Yes	Yes	Team 2	5.5	63.3	114.5	6.5	66.25	129.5									91	109	Yes	Yes	Hb_adm<110	Hb_exit<110	25.675	25.675	1.145	1.145	No	No	No	No	No	No	No	SF_exit<12	SF_adm>=12					No	No
585	No	Standard	Female	10.381078	14.060447	< 12mo	>=12mo	Yes	Yes	Team 2	5.5	67	116	6.5	71.75	125.5									109		Yes		Hb_adm<110		129.3426161428015	129.3426161428015	6.447488962623491	6.447488962623491	No	No	No			No	No	SF_exit<12	SF_adm>=12					No	Yes
586	No	Reduced	Female	11.136662	12.976347	< 12mo	>=12mo	Yes	Yes	Team 2	6	67.45	114.5	6.95	70.25	125.5									71	85	Yes	Yes	Hb_adm<110	Hb_exit<110	.5543830964520723	.5543830964520723	29.63294033174215	29.63294033174215	Yes	Yes	Yes	Yes	Yes	Yes	Yes	SF_exit<12	SF_adm<12					No	No
587	Yes	Standard	Male	14.257556	16.327202	>=12mo	>=12mo	Yes	Yes	Team 2	7	72.7	113	8.1	73.84999999999999	127.5	168.238	.5276453592903519	13.0294245790006	195.7	1.3020684171209	8.277693844234751	-1.071600974185615	-1.250002938179325	78	94	Yes	Yes	Hb_adm<110	Hb_exit<110	13.95672173734263	30.97527012664765	10.49624078664803	15.73288792875865	No	No	No	No	No	Yes	Yes	SF_exit<12	SF_adm>=12	moderate deficiency	moderate deficiency	adequate or moderate	adequate or moderate	Yes	Yes
588	No	Reduced	Female	9.9868593	11.596583	< 12mo	< 12mo	Yes	Yes	Team 2	6.2	65.5	113.5	7.2	67.90000000000001	127.5									64	136	Yes	No	Hb_adm<110	Hb_exit<110	3.945519951140209	12.41	34.69957583588442	14.605	Yes	No	Yes	No	No	Yes	Yes	SF_exit<12	SF_adm<12					No	Yes
589	Yes	Standard	Female	7.457293	10.21682	< 12mo	< 12mo	Yes	Yes	Team 2	6	65.25	114.5	7.05	68.2	128.5	242.824	1.50037095402397	7.94164246900513	445.558	.909959236301879	5.32314658362493	-1.18110436129044	-.2694826908827579	108	115	Yes	No	Hb_adm<110	Hb_exit<110	6.17008667484679	17.48974004929206	7.082282708461843	4.423522567569546	Yes	No	Yes	No	No	No	No	SF_exit<12	SF_adm>=12	moderate deficiency	moderate deficiency	adequate or moderate	adequate or moderate	No	Yes
590	Yes	Reduced	Female	20.762156	22.37188	>=12mo	>=12mo	Yes	No	Team 2	8.050000000000001	79.5	113.5	9	80.75	125.5	195.709	.706882977990662	11.0344356149379	439.387	.491809349946067	5.30824720046669	-1.056615684343144	.1017740734658709	86	99	Yes	Yes	Hb_adm<110	Hb_exit<110	31.74100413289788	2.396761641820911	13.37939966080454	31.14528946516812	No	Yes	No	Yes	Yes	Yes	Yes	SF_exit<12	SF_adm>=12	moderate deficiency	adequate	adequate or moderate	adequate or moderate	Yes	Yes
591	No	Reduced	Male	25.328516	26.708279	>=12mo	>=12mo	No	No	Team 2	8.9	83.2	114.5	9.9	85.45	131.5									69	100	Yes	Yes	Hb_adm<110	Hb_exit<110	1.319365806073584	1.319365806073584	30.46810262665977	30.46810262665977	Yes	Yes	Yes	Yes	Yes	Yes	Yes	SF_exit<12	SF_adm<12					No	No
592	No	Reduced	Female	11.662287	12.812089	< 12mo	>=12mo	Yes	Yes	Team 2	5.35	66.09999999999999	112	7.25	67.94999999999999	134.5									86	115	Yes	No	Hb_adm<110	Hb_exit<110	7.991457565443168	7.991457565443168	4.295695918448896	4.295695918448896	Yes	Yes	Yes	No	No	No	No	SF_exit<12	SF_adm>=12					No	No
593	No	Standard	Female	36	38	>=12mo	>=12mo	No	No	Team 2	10.3	94.95	124	10.9	96.45	128									88		Yes		Hb_adm<110		15.18961687126468	15.18961687126468	10.21596259361992	10.21596259361992	No	No	No			Yes	Yes	SF_exit<12	SF_adm>=12					Yes	No
594	No	Standard	Female	27.036793	27.956636	>=12mo	>=12mo	No	No	Team 2	7.35	77.94999999999999	100.5	9.300000000000001	77.95	131.5									95	121	Yes	No	Hb_adm<110	Hb_exit<110	44.93239206321857	19.99332733293839	6.612931871597523	5.542260272741196	No	No	No	No	No	No	No	SF_exit<12	SF_adm>=12					No	No
595	Yes	Standard	Female	7.3258872	9.625493	< 12mo	< 12mo	Yes	Yes	Team 2	5.2	60.95	103.5	6.3	64.95	125.5	119.98	1.01219594217561	17.1853018306286	488.288	.326505991599866	8.772852076822559	-1.821914563774306	.1096527377245884	108	122	Yes	No	Hb_adm<110	Hb_exit<110	65.41692112843297	65.41692112843297	4.42119016311117	4.42119016311117	No	No	No	No	No	No	No	SF_exit<12	SF_adm>=12	marked deficiency	adequate	Marked or severate	adequate or moderate	No	No
596	No	Standard	Female	11.563732	12.253613	< 12mo	>=12mo	Yes	Yes	Team 2	6.3	66.65000000000001	113.5	7.2	67	130.5									91	89	Yes	Yes	Hb_adm<110	Hb_exit<110	5.974348389736837	5.974348389736837	12.68408352534889	12.68408352534889	Yes	Yes	Yes	Yes	Yes	Yes	Yes	SF_exit<12	SF_adm<12					No	No
597	No	Standard	Female	24	26	>=12mo	>=12mo	Yes	No	Team 2	6.35	72.19999999999999	113.5	7.55	72.84999999999999	126.5									63		Yes		Hb_adm<110		5.719196452713733	5.719196452713733	18.08062783646042	18.08062783646042	Yes	Yes	Yes			Yes	Yes	SF_exit<12	SF_adm>=12					No	Yes
598	No	Reduced	Male	9.2312746	12.910644	< 12mo	>=12mo	Yes	No	Team 2	5.35	65.80000000000001	109.5	6.5	69.25	125.5									60		Yes		Hb_adm<110														SF_adm>=12					No	No
599	No	Standard	Female	23.817345	24.277267	>=12mo	>=12mo	No	No	Team 2	8.449999999999999	83.25	115.5		83.45	116.5									78		Yes		Hb_adm<110		2.278963397069822	2.278963397069822	25.82494948229332	25.82494948229332	Yes	Yes	Yes			Yes	Yes	SF_exit<12	SF_adm<12					Yes	No
600	No	Reduced	Male	19.875164	21.024967	>=12mo	>=12mo	Yes	Yes	Team 2	7.2	72.45	110.5	8.850000000000001	74.45	130.5									83	104	Yes	Yes	Hb_adm<110	Hb_exit<110	11.16102196506276	11.16102196506276	.9517341322115946	.9517341322115946	Yes	Yes	Yes	No	Yes	No	No	SF_exit<12	SF_adm>=12					No	No
601	No	Reduced	Male	31.011827	31.701708	>=12mo	>=12mo	No	No	Team 2	7.25	73.65000000000001	118.5	9.050000000000001	74.25	131.5									86	72	Yes	Yes	Hb_adm<110	Hb_exit<110	2.379136911596276	2.379136911596276	21.437634485142	21.437634485142	Yes	Yes	Yes	Yes	Yes	Yes	Yes	SF_exit<12	SF_adm<12					No	No
602	No	Reduced	Male	48	49	>=12mo	>=12mo	No	No	Team 2	8.300000000000001	80.65000000000001	120.5	9.199999999999999	81.34999999999999	133.5									92	107	Yes	Yes	Hb_adm<110	Hb_exit<110	6.499217541973403	6.499217541973403	11.14365551419368	11.14365551419368	Yes	Yes	Yes	Yes	Yes	Yes	Yes	SF_exit<12	SF_adm<12					No	No
603	No	Standard	Female	29.10644	30.026281	>=12mo	>=12mo	No	No	Team 2	8.050000000000001	78.65000000000001	114	8.9	79.65000000000001	127.5									79	118	Yes	No	Hb_adm<110	Hb_exit<110	9.606599890862812	9.606599890862812	12.42255503314869	12.42255503314869	Yes	Yes	Yes	No	No	Yes	Yes	SF_exit<12	SF_adm<12					No	No
604	No	Reduced	Male	48	50	>=12mo	>=12mo	No	No	Team 2	9.5	92.80000000000001	118.5	10.9	93.3	129									80		Yes		Hb_adm<110		64.52378456760997	64.52378456760997	8.332484151122642	8.332484151122642	No	No	No			Yes	Yes	SF_exit<12	SF_adm>=12					No	Yes
605	Yes	Reduced	Male	19.776609	23.455978	>=12mo	>=12mo	No	No	Team 2	7.3	75.45	114.5	9	79.5	130.5	147.699	.366132591890415	5.52455371711397	134.298	.374562320562717	4.69882494732376	-.4105237647100893	-.3836746769003111	117	108	No	Yes	Hb_adm>=110	Hb_exit<110	23.90939252404022	23.90939252404022	5.624327251107167	5.624327251107167	No	No	No	No	No	No	No	SF_exit<12	SF_adm>=12	moderate deficiency	moderate deficiency	adequate or moderate	adequate or moderate	No	Yes
606	No	Reduced	Male	24.113008	25.262812	>=12mo	>=12mo	No	No	Team 2	6.95	76.65000000000001	105.5	8.699999999999999	77.25	130.5									106	113	Yes	No	Hb_adm<110	Hb_exit<110	7.840074335164913	27.66264867545797	14.0224909059325	12.64540117285596	Yes	No	Yes	No	No	Yes	Yes	SF_exit<12	SF_adm>=12					No	No
607	Yes	Standard	Female	11.268068	13.567674	< 12mo	>=12mo	Yes	Yes	Team 2	5.4	66.40000000000001	110.5	7.35	69.45	131.5	66.986	1.39048266742242	36.9592516035806	66.568	1.17581123839026	21.9551642310286	-2.778997359711313	-2.391672331669692	74	113	Yes	No	Hb_adm<110	Hb_exit<110	12.68224140071565	1.987586436423902	10.337996375541	31.41145215827816	No	Yes	No	No	No	Yes	Yes	SF_exit<12	SF_adm>=12	severe deficiency	marked deficiency	Marked or severate	Marked or severate	Yes	Yes
608	No	Reduced	Male	11.990802	14.060447	< 12mo	>=12mo	No	No	Team 2	7.8	80.90000000000001	119.5	8.4	82.15000000000001	127									99		Yes		Hb_adm<110														SF_adm>=12					No	No
609	No	Standard	Female	7.2273326	10.906702	< 12mo	< 12mo	Yes	Yes	Team 2	4.2	58.8	109.5	5.55	66	115									101		Yes		Hb_adm<110		4.784619091732845	4.784619091732845	14.09890903054828	14.09890903054828	Yes	Yes	Yes			Yes	Yes	SF_exit<12	SF_adm<12					No	No
610	No	Standard	Female	10.643889	14.323258	< 12mo	>=12mo	Yes	Yes	Team 2	5.1	64.95	105.5	6.8	70.95	122.5									88		Yes		Hb_adm<110		6.30884183682181	6.30884183682181	20.93789279448206	20.93789279448206	Yes	Yes	Yes			Yes	Yes	SF_exit<12	SF_adm<12					No	No
611	No	Standard	Male	7.3587384	11.038108	< 12mo	< 12mo	Yes	Yes	Team 2	5	62.45	106.5	5.2	63.5	114.5									104		Yes		Hb_adm<110		10.94470802998678	10.94470802998678	16.1060856451791	16.1060856451791	Yes	Yes	Yes			Yes	Yes	SF_exit<12	SF_adm>=12					No	No
612	No	Standard	Male	7.5558476	8.7056503	< 12mo	< 12mo	Yes	No	Team 2	6	66.05	111.5	6.2	67.2	116.5									117		No		Hb_adm>=110														SF_adm>=12					No	No
613	No	Reduced	Male	7.851511	9.461235	< 12mo	< 12mo	Yes	Yes	Team 2	5.45	64.25	110.5	5	64.90000000000001	105.5									106		Yes		Hb_adm<110		56.07438971027624	56.07438971027624	5.07101367974855	5.07101367974855	No	No	No			No	No	SF_exit<12	SF_adm>=12					No	No
614	No	Standard	Male	15.768725	16.918528	>=12mo	>=12mo	Yes	No	Team 2	6.5	69.8	110.5	6.45	69.84999999999999	115.5									110		No		Hb_adm>=110		9.960197944390742	9.960197944390742	8.626915195846902	8.626915195846902	Yes	Yes	No			Yes	Yes	SF_exit<12	SF_adm>=12					No	No
615	Yes	Reduced	Male	12.319317	15.768725	>=12mo	>=12mo	Yes	Yes	Team 2	6.4	71.45	113	8.4	75.84999999999999	132.5	211.576	.289464144669348	13.4797676541054	322.876	.252984962790122	8.1423504541995	-.5916176392253627	.0578812831691437	76	117	Yes	No	Hb_adm<110	Hb_exit<110	4.946058624907078	4.946058624907078	19.42273295727866	19.42273295727866	Yes	Yes	Yes	No	No	Yes	Yes	SF_exit<12	SF_adm>=12	moderate deficiency	adequate	adequate or moderate	adequate or moderate	No	No
616	Yes	Reduced	Male	9.8226023	10.742444	< 12mo	< 12mo	Yes	Yes	Team 2	5.8	66.95	116.5	7.25	68.25	129	164.459	1.30759892397969	32.2616133468024	235.213	.915277388799406	18.4446054426467	-2.153843601558195	-1.407516704234638	113	116	No	No	Hb_adm>=110	Hb_exit<110	5.797294823283308	5.797294823283308	11.15701006773367	11.15701006773367	Yes	Yes	No	No	No	Yes	Yes	SF_exit<12	SF_adm<12	marked deficiency	marked deficiency	Marked or severate	Marked or severate	No	No
617	Yes	Standard	Female	8.4756899	9.625493	< 12mo	< 12mo	Yes	Yes	Team 2	5.35	62.45	111.5	7.2	65.69999999999999	132.5	226.451	.586068517746821	9.631952027624351	295.435	1.8303880685583	7.61675043056934	-.7741461277028469	-1.157756347363806	96	96	Yes	Yes	Hb_adm<110	Hb_exit<110	33.99574322954084	33.99574322954084	4.645562444765686	4.645562444765686	No	No	No	No	No	No	No	SF_exit<12	SF_adm>=12	moderate deficiency	moderate deficiency	adequate or moderate	adequate or moderate	No	No
618	Yes	Standard	Male	29	33	>=12mo	>=12mo	No	No	Team 2	8.300000000000001	83.45	117.5	9.300000000000001	87.25	125.5	690.5170000000001	.223404822905539	6.78418949029847	705.971	.168643478641139	6.04435133511786	.7201942552834779	.9825260895222568	93		Yes		Hb_adm<110		11.77910942944257	11.77910942944257	6.872361343549564	6.872361343549564	Yes	Yes	Yes			No	No	SF_exit<12	SF_adm>=12	adequate	adequate	adequate or moderate	adequate or moderate	No	No
619	Yes	Reduced	Male	7.7201052	10.479632	< 12mo	< 12mo	Yes	No	Team 2	5.4	62.5	100.5	7.4	65.84999999999999	132.5	327.48	.1539119353698652	5.84321281786601	348.918	.202808237694903	7.25815681825738	.5803582793827718	.3135400433956188	76	96	Yes	Yes	Hb_adm<110	Hb_exit<110	20.70593876474442	20.70593876474442	18.56122591816318	18.56122591816318	No	No	No	No	No	Yes	Yes	SF_exit<12	SF_adm>=12	adequate	adequate	adequate or moderate	adequate or moderate	Yes	Yes
620	No	Reduced	Female	13.89619	15.735874	>=12mo	>=12mo	No	Yes	Team 2	6.7	72.95	119.5	8.449999999999999	75.25	138.5									120	114	No	No	Hb_adm>=110	Hb_exit<110	19.92118616561276	19.92118616561276	1.134342027746161	1.134342027746161	No	No	No	No	No	No	No	SF_exit<12	SF_adm>=12					No	No
621	Yes	Standard	Female	9.0670176	12.746387	< 12mo	>=12mo	Yes	Yes	Team 2	5.35	63.45	114.5	6.45	67.65000000000001	121.5	168.887	1.12458138099005	16.9103360501938	420.241	.555853062949224	9.67570839169718	-1.673606185522881	-.3692001839669081	113		No		Hb_adm>=110		19.00529800275093	19.00529800275093	5.069802450940966	5.069802450940966	No	No	No			No	No	SF_exit<12	SF_adm>=12	marked deficiency	moderate deficiency	Marked or severate	adequate or moderate	Yes	Yes
622	Yes	Reduced	Male	11.30092	12.910644	< 12mo	>=12mo	Yes	Yes	Team 2	5.75	67	107.5	7.4	68.75	127.5	32.324	1.04562313153921	20.6328349021606	0	2.47197464142618	15.4155448152273	-2.700472033304326		63	94	Yes	Yes	Hb_adm<110	Hb_exit<110	3.649630455567845	3.649630455567845	28.4172718135769	28.4172718135769	Yes	Yes	Yes	Yes	Yes	Yes	Yes	SF_exit<12	SF_adm<12	severe deficiency		Marked or severate		No	No
623	No	Standard	Male	6.2089357	8.9684629	< 12mo	< 12mo	Yes	Yes	Team 2	4.6	61	109.5	5.15	63.6	113.5									103		Yes		Hb_adm<110		21.29350058928457	21.29350058928457	5.446564233392679	5.446564233392679	No	No	No			No	No	SF_exit<12	SF_adm>=12					No	Yes
624	No	Reduced	Male	9.6911955	13.140604	< 12mo	>=12mo	Yes	Yes	Team 2	6.2	68.25	115.5	7.7	71.34999999999999	126.5									110	115	No	No	Hb_adm>=110	Hb_exit<110	18.68475608872488	18.68475608872488	9.753432809609864	9.753432809609864	No	No	No	No	No	Yes	Yes	SF_exit<12	SF_adm>=12					No	No
625	Yes	Standard	Male	8.5742445	11.333772	< 12mo	< 12mo	Yes	Yes	Team 2	5.25	64.25	107.5	7	67.95	131.5	135.008	1.24518912580166	15.9303585528122	169.986	1.38780393025501	14.9824833065855	-1.829714464215271	-1.722264945882554	118	109	No	Yes	Hb_adm>=110	Hb_exit<110	3.700165805903658	3.700165805903658	8.104895645203127	8.104895645203127	Yes	Yes	No	Yes	Yes	No	No	SF_exit<12	SF_adm<12	marked deficiency	marked deficiency	Marked or severate	Marked or severate	No	No
626	No	Standard	Female	14.421813	16.261497	>=12mo	>=12mo	Yes	Yes	Team 2	5.95	70.95	114.5	7.5	72.25	125.5									90	91	Yes	Yes	Hb_adm<110	Hb_exit<110	2.670890177706406	2.670890177706406	17.60478746519852	17.60478746519852	Yes	Yes	Yes	Yes	Yes	Yes	Yes	SF_exit<12	SF_adm<12					No	No
627	No	Reduced	Male	9.7240477	11.563732	< 12mo	< 12mo	Yes	Yes	Team 2	6.05	65.95	112.5	7.6	66.84999999999999	130.5									103	86	Yes	Yes	Hb_adm<110	Hb_exit<110	19.48472081085726	19.48472081085726	14.3021144215459	14.3021144215459	No	No	No	No	No	Yes	Yes	SF_exit<12	SF_adm>=12					No	No
628	No	Standard	Male	22.043364	22.503284	>=12mo	>=12mo	No	No	Team 2	7.6	77.40000000000001	110.5	7.15	78.09999999999999	110									108		Yes		Hb_adm<110		2.342537305075433	2.342537305075433	10.85899634722049	10.85899634722049	Yes	Yes	Yes			Yes	Yes	SF_exit<12	SF_adm<12					No	No
629	Yes	Standard	Male	16.655716	17.345598	>=12mo	>=12mo	Yes	Yes	Team 2	7.15	71.90000000000001	113.5	8.4	73.15000000000001	132.5	55.149	3.72846308874672	19.493366670403	192.9	2.65324806329898	11.7490215556992	-3.081115291625112	-1.885365076141003	75	74	Yes	Yes	Hb_adm<110	Hb_exit<110	2.423512419879315	.7942880962573546	27.58739898292938	36.16184000438111	Yes	Yes	Yes	Yes	Yes	Yes	Yes	SF_exit<12	SF_adm<12	severe deficiency	marked deficiency	Marked or severate	Marked or severate	No	No
630	Yes	Reduced	Male	17.444153	18.823915	>=12mo	>=12mo	Yes	Yes	Team 2	6.35	69.65000000000001	111.5	6.3	70.34999999999999	117.5	328.094	1.66045533814608	6.61853417632678				-.9522316817009557	-1.031623634520798	105		Yes		Hb_adm<110		6.568377518077018	6.568377518077018	7.332437205751698	7.332437205751698	Yes	Yes	Yes			No	No	SF_exit<12	SF_adm<12	moderate deficiency	moderate deficiency	adequate or moderate	adequate or moderate	No	No
631	Yes	Reduced	Female	20.565046	22.17477	>=12mo	>=12mo	Yes	Yes	Team 2	6.55	72.95	122.5	7.8	73.5	129.5	401.457	.324908912368972	4.77171717814003	410.377	.233511209296979	5.97359896272194	.3683620500472916	.4476328779377796	102	98	Yes	Yes	Hb_adm<110	Hb_exit<110	5.662784553902053	5.662784553902053	13.13859436877827	13.13859436877827	Yes	Yes	Yes	No	Yes	Yes	Yes	SF_exit<12	SF_adm>=12	adequate	adequate	adequate or moderate	adequate or moderate	No	No
632	Yes	Reduced	Male	10.840999	12.450723	< 12mo	>=12mo	Yes	Yes	Team 2	5.35	67.95	105	8.1	69.84999999999999	136.5	94.88800000000001	.65295672578326	15.1763171982478	162.558	.420410751123406	11.640493246664	-1.629269275012536	-.8879908577470607	105	99	Yes	Yes	Hb_adm<110	Hb_exit<110	13.3122119297726	13.3122119297726	10.88722600199437	10.88722600199437	No	No	No	No	No	Yes	Yes	SF_exit<12	SF_adm>=12	marked deficiency	moderate deficiency	Marked or severate	adequate or moderate	No	Yes
633	Yes	Reduced	Female	16.491459	17.641262	>=12mo	>=12mo	Yes	Yes	Team 2	6.8	72.65000000000001	110.5	8.4	73.95	129.5	61.1375	3.16443885372752	38.8105167805645	78.896	2.39736004164826	20.5371793141629	-3.313103931973738	-2.662478062077651	86	117	Yes	No	Hb_adm<110	Hb_exit<110	47.45052594143966	47.45052594143966	7.963034804062788	7.963034804062788	No	No	No	No	No	No	No	SF_exit<12	SF_adm>=12	severe deficiency	severe deficiency	Marked or severate	Marked or severate	No	No
634	Yes	Standard	Female	7.7858081	9.3955326	< 12mo	< 12mo	Yes	Yes	Team 2	5.85	62.75	114.5	7.2	65.45	131.5	60.479	1.7283771588264	24.9552189787675	325.688	.694093396301105	11.0266394405294	-2.737874292605677	-.7384705455992456	104	103	Yes	Yes	Hb_adm<110	Hb_exit<110	29.23621995908837	29.23621995908837	6.834936062962095	6.834936062962095	No	No	No	No	No	No	No	SF_exit<12	SF_adm>=12	severe deficiency	moderate deficiency	Marked or severate	adequate or moderate	Yes	No
635	Yes	Reduced	Female	11.169514	12.779238	< 12mo	>=12mo	Yes	Yes	Team 2	6.4	69.95	109.5	7.6	71.45	128.5	115.398	.694753049244531	17.2534810713721	196.673	.916431155367423	12.890712963396	-1.626107516719287	-1.301691718139195	103	106	Yes	Yes	Hb_adm<110	Hb_exit<110	2.598577968447714	2.598577968447714	9.525990803507504	9.525990803507504	Yes	Yes	Yes	Yes	Yes	Yes	Yes	SF_exit<12	SF_adm<12	marked deficiency	moderate deficiency	Marked or severate	adequate or moderate	No	No
636	No	Standard	Female	14.980289	16.590014	>=12mo	>=12mo	No	No	Team 2	6.45	68.45	110.5	7.75	70.45	131.5									123	102	No	Yes	Hb_adm>=110	Hb_exit<110	96.40398976297234	96.40398976297234	13.87903335036923	13.87903335036923	No	No	No	No	No	Yes	Yes	SF_exit<12	SF_adm>=12					No	No
637	No	Standard	Female	12.976347	14.586071	>=12mo	>=12mo	Yes	Yes	Team 2	5.65	67.84999999999999	105.5	7.65	70.2	133.5									101	111	Yes	No	Hb_adm<110	Hb_exit<110	10.26395756533393	10.26395756533393	5.322773650313855	5.322773650313855	Yes	Yes	Yes	No	No	No	No	SF_exit<12	SF_adm>=12					No	No
638	Yes	Reduced	Female	11.366623	15.045992	< 12mo	>=12mo	Yes	No	Team 2	6.9	75.09999999999999	120.5	8	78.69999999999999	125.5	99.114	1.83035853547024	24.1775789439922	235.521	1.05154269695361	9.99147119061036	-2.472230790728284	-1.124117490424518	100	110	Yes	No	Hb_adm<110	Hb_exit<110	6.440939189278632	6.440939189278632	6.210708245172327	6.210708245172327	Yes	Yes	Yes	No	No	No	No	SF_exit<12	SF_adm<12	severe deficiency	moderate deficiency	Marked or severate	adequate or moderate	No	No
639	Yes	Standard	Female	29.13929	30.519054	>=12mo	>=12mo	No	No	Team 2	7	75.65000000000001	110.5	8.199999999999999	76.64999999999999	127.5	262.104	.201865792346895	4.71257748631276	281.326	.147642540719176	5.62992120447365	.4068825423399048	.5348004529875805	97	91	Yes	Yes	Hb_adm<110	Hb_exit<110	31.81950257129684	3.260259354678402	12.63927933045537	15.71598682240522	No	Yes	No	Yes	Yes	Yes	Yes	SF_exit<12	SF_adm>=12	adequate	adequate	adequate or moderate	adequate or moderate	No	No
640	Yes	Reduced	Female	7.2930355	9.3626804	< 12mo	< 12mo	Yes	Yes	Team 2	5.65	63.45	113.5	6.6	66.40000000000001	126.5	155.709	.268107227834773	15.730802173475	405.079	.1264859348763786	7.26062882702453	-.8242805138910891	.6999683626406759	104	107	Yes	Yes	Hb_adm<110	Hb_exit<110	19.74221508872184	19.74221508872184	5.417158920199154	5.417158920199154	No	No	No	No	No	No	No	SF_exit<12	SF_adm>=12	moderate deficiency	adequate	adequate or moderate	adequate or moderate	Yes	No
641	Yes	Standard	Male	6.241787	9.6911955	< 12mo	< 12mo	Yes	Yes	Team 2	5.05	63.15000000000001	107.5	7.25	68.95	128	55.708	1.86081435631525	26.7056350546815	187.019	.495942791627904	14.3486168221838	-2.863661440046175	-1.028811688149473	58	75	Yes	Yes	Hb_adm<110	Hb_exit<110	37.44464952310423	3.557697114757622	22.81539257762978	13.48042355425436	No	Yes	No	Yes	Yes	Yes	Yes	SF_exit<12	SF_adm>=12	severe deficiency	moderate deficiency	Marked or severate	adequate or moderate	No	No
642	No	Reduced	Female	15.078844	16.458607	>=12mo	>=12mo	Yes	Yes	Team 2	6.6	72.45	118.5	7.5	73.45	130.5									106	116	Yes	No	Hb_adm<110	Hb_exit<110	5.076495362866973	5.076495362866973	6.083099727989297	6.083099727989297	Yes	Yes	Yes	No	No	No	No	SF_exit<12	SF_adm<12					No	No
643	No	Standard	Female	6.7674112	7.457293	< 12mo	< 12mo	Yes	Yes	Team 2	5.8	63.95	114.5	6.3	64.84999999999999	129									77	101	Yes	Yes	Hb_adm<110	Hb_exit<110	47.76074962194848	47.76074962194848	6.419081045493517	6.419081045493517	No	No	No	No	No	No	No	SF_exit<12	SF_adm>=12					Yes	No
644	No	Reduced	Female	6.0446782	9.7240477	< 12mo	< 12mo	Yes	Yes	Team 2	4.45	57.25	105.5	4.7	58.95	107									104		Yes		Hb_adm<110		35.40409451420044	35.40409451420044	9.296656715911142	9.296656715911142	No	No	No			Yes	Yes	SF_exit<12	SF_adm>=12					No	Yes
645	Yes	Standard	Female	6.1103811	9.3298292	< 12mo	< 12mo	Yes	Yes	Team 2	5.45	63.3	105.5	6.9	68.45	126	206.383	.382126072706121	13.4854072237745	449.955	.316778349180016	7.12554225505873	-.7751316606190191	.2063141690080246	112	113	No	No	Hb_adm>=110	Hb_exit<110	40.38095167432807	33.85693120485926	6.512147334453634	4.286148294518012	No	No	No	No	No	No	No	SF_exit<12	SF_adm>=12	moderate deficiency	adequate	adequate or moderate	adequate or moderate	No	Yes
646	Yes	Standard	Male	7.9829173	10.742444	< 12mo	< 12mo	Yes	Yes	Team 2	5.45	65.25	111.5	5.45	67.55	105.5	249.924	.365522135479171	12.2179236243474				-.5724507727321867	-1.047823007585151	114		No		Hb_adm>=110		55.49607691359624	55.49607691359624	3.487790972848182	3.487790972848182	No	No	No			No	No	SF_exit<12	SF_adm>=12	moderate deficiency	moderate deficiency	adequate or moderate	adequate or moderate	No	No
647	Yes	Reduced	Male	6.0775294	8.1471748	< 12mo	< 12mo	Yes	Yes	Team 2	6	65.25	112.5	7.1	68.34999999999999	125.5	361.331	1.39260885697648	10.5843919082934	357.32	1.32445870710876	12.575971402696	-1.070561225165637	-1.150420569610706	110	110	No	No	Hb_adm>=110	Hb_exit<110	85.63714525648589	85.63714525648589	5.578311600303334	5.578311600303334	No	No	No	No	No	No	No	SF_exit<12	SF_adm>=12	moderate deficiency	moderate deficiency	adequate or moderate	adequate or moderate	No	No
648	Yes	Reduced	Female	16.327202	19.54665	>=12mo	>=12mo	No	No	Team 2	5.5	71.09999999999999	109.5	8.1	75.95	131.5	301.904	.269729051127977	6.59923420279639	264.974	.186963298392854	5.13481355790357	.1065315693672402	.4079832931236099	106	82	Yes	Yes	Hb_adm<110	Hb_exit<110	4.305649614360876	4.305649614360876	4.161593581921035	4.161593581921035	Yes	Yes	Yes	Yes	Yes	No	No	SF_exit<12	SF_adm<12	adequate	adequate	adequate or moderate	adequate or moderate	Yes	No
649	No	Standard	Female	6.0118265	7.3915901	< 12mo	< 12mo	Yes	Yes	Team 2	5.05	61.9	110.5	6.7	63.95	130.5									51	100	Yes	Yes	Hb_adm<110	Hb_exit<110	50.99383517239382	50.99383517239382	8.538250667650559	8.538250667650559	No	No	No	No	No	Yes	Yes	SF_exit<12	SF_adm>=12					Yes	No
650	Yes	Reduced	Male	7.5229959	10.282523	< 12mo	< 12mo	Yes	Yes	Team 2	5.15	62.45	118	6.15	67.40000000000001	124	319.249	1.54483333528668	10.4766335821809	247.275	1.12050041520958	8.862668682228421	-1.200573280274907	-1.06118445641977	115	123	No	No	Hb_adm>=110	Hb_exit<110	7.722270013213568	7.722270013213568	13.63784487868902	13.63784487868902	Yes	Yes	No	No	No	Yes	Yes	SF_exit<12	SF_adm<12	moderate deficiency	moderate deficiency	adequate or moderate	adequate or moderate	Yes	No
651	Yes	Reduced	Male	20.696451	23.455978	>=12mo	>=12mo	Yes	Yes	Team 2	6.7	73.2	114.5	7.2	75.25	115	285.928	.420401357606505	9.935481901014199	390.638	.24777663890753	6.45012183041529	-.4498765852335701	.332574831031288	98	95	Yes	Yes	Hb_adm<110	Hb_exit<110	7.373909769048433	5.99114104978027	11.21658361912259	12.14137197338604	Yes	Yes	Yes	Yes	Yes	Yes	Yes	SF_exit<12	SF_adm<12	moderate deficiency	adequate	adequate or moderate	adequate or moderate	No	No
652	Yes	Standard	Female	6.8002629	8.8699083	< 12mo	< 12mo	Yes	Yes	Team 2	5.4	62.45	110.5	5.45	65.09999999999999	112	131.387	.2685203037141	3.81036179229061				-.0648500108718971	-.1084209184533939	94		Yes		Hb_adm<110		5.474959080871947	5.474959080871947	8.031911636645049	8.031911636645049	Yes	Yes	Yes			No	No	SF_exit<12	SF_adm>=12	moderate deficiency	moderate deficiency	adequate or moderate	adequate or moderate	Yes	No
653	Yes	Reduced	Male	8.5413933	11.990802	< 12mo	< 12mo	Yes	Yes	Team 2	4.25	59.34999999999999	101.5	6.65	64.90000000000001	131.5	321.799	1.1135231735452	10.8553593464722	323.714	.7956766461582671	5.46146918525611	-1.021077312609599	-.3983426870388885	105	115	Yes	No	Hb_adm<110	Hb_exit<110	30.36023265198864	46.345409008279	6.600291679380271	.6712232800032578	No	No	No	No	No	No	No	SF_exit<12	SF_adm>=12	moderate deficiency	moderate deficiency	adequate or moderate	adequate or moderate	Yes	No
654	Yes	Standard	Male	11.826544	13.206307	< 12mo	>=12mo	Yes	Yes	Team 2	5.8	65.5	112.5	6.9	67.75	132	148.789	.77828241545659	8.98065397161735	512.552	.523095159043843	11.03702646408	-1.155035247996496	-.2911871561824377	89	113	Yes	No	Hb_adm<110	Hb_exit<110	1.175951334772058	3.624185222157424	20.67946669183724	13.82293058641079	Yes	Yes	Yes	No	No	Yes	Yes	SF_exit<12	SF_adm<12	moderate deficiency	moderate deficiency	adequate or moderate	adequate or moderate	No	No
655	No	Standard	Female	7.851511	9.2312746	< 12mo	< 12mo	Yes	Yes	Team 2	4.55	57.95	106.5	6	61.34999999999999	133.5									107	113	Yes	No	Hb_adm<110	Hb_exit<110	16.4539480337127	16.4539480337127	13.06965022993222	13.06965022993222	No	No	No	No	No	Yes	Yes	SF_exit<12	SF_adm>=12					Yes	No
656	Yes	Standard	Female	11.169514	12.549277	< 12mo	>=12mo	Yes	Yes	Team 2	5.15	67.34999999999999	98.5	7	68.90000000000001	129.5	309.338	1.18796057556826	20.1173821876706	279.397	1.44699649940825	6.76445470077982	-1.451179564467683	-.9792054981330224	92	109	Yes	Yes	Hb_adm<110	Hb_exit<110	32.11376767840989	32.11376767840989	6.459454619206238	6.459454619206238	No	No	No	No	No	No	No	SF_exit<12	SF_adm>=12	marked deficiency	moderate deficiency	Marked or severate	adequate or moderate	No	Yes
657	Yes	Reduced	Female	8.5085411	10.118265	< 12mo	< 12mo	Yes	Yes	Team 2	5.2	64.25	112.5	6.4	67.25	127	207.703	.815568969501287	9.102645022674681	258	.535708905878559	9.616173029852609	-.9912506415773503	-.639817367567758	100	112	Yes	No	Hb_adm<110	Hb_exit<110	22.99525449686638	22.99525449686638	7.498700791880124	7.498700791880124	No	No	No	No	No	No	No	SF_exit<12	SF_adm>=12	moderate deficiency	moderate deficiency	adequate or moderate	adequate or moderate	No	No
658	Yes	Standard	Female	6.4388962	9.4283838	< 12mo	< 12mo	Yes	Yes	Team 2	4.4	59.45	95.5	6.6	63.84999999999999	130.5	60.26	7.8634440485117	37.3979898998924	268.112	.336477099839751	8.46013189474229	-3.790851549044021	-.2550107707913764	92	111	Yes	No	Hb_adm<110	Hb_exit<110	6.586069442431812	6.586069442431812	8.704842517345629	8.704842517345629	Yes	Yes	Yes	No	No	Yes	Yes	SF_exit<12	SF_adm<12	severe deficiency	moderate deficiency	Marked or severate	adequate or moderate	No	No
659	Yes	Reduced	Male	10.906702	14.12615	< 12mo	>=12mo	Yes	Yes	Team 2	6.4	69	117.5	7.65	71.95	125.5	309.452	.232027446732459	6.60407848825957	339.558	.29585159405974	7.48353715050234	.2143546435073708		97	119	Yes	No	Hb_adm<110	Hb_exit<110	12.58781376881754	12.58781376881754	8.039775881613322	8.039775881613322	No	No	No	No	No	No	No	SF_exit<12	SF_adm>=12	adequate		adequate or moderate		Yes	No
660	No	Reduced	Female	12.680683	14.980289	>=12mo	>=12mo	Yes	Yes	Team 2	3.45	56.45	75.5	3.8	58.34999999999999	91.5									86	102	Yes	Yes	Hb_adm<110	Hb_exit<110	94.53	94.53	8.100000000000001	8.100000000000001	No	No	No	No	No	No	No	SF_exit<12	SF_adm>=12					Yes	No
661	Yes	Standard	Male	7.9500656	11.629435	< 12mo	< 12mo	Yes	Yes	Team 2	6.1	68.65000000000001	114.5	7.6	72.34999999999999	125.5	208.232	.422727716403581	20.5208053014619	288.852	.339426638185413	9.81229110764812	-1.08314210092439	-.3054727724446563	97	106	Yes	Yes	Hb_adm<110	Hb_exit<110	5.113863467891438	11.24545626339498	7.020411785658845	6.662571751081833	Yes	Yes	Yes	No	Yes	No	No	SF_exit<12	SF_adm<12	moderate deficiency	moderate deficiency	adequate or moderate	adequate or moderate	No	No
662	Yes	Reduced	Male	16.688568	18.298292	>=12mo	>=12mo	Yes	Yes	Team 2	6.5	72.25	107.5	8.449999999999999	74.15000000000001	129.5	342.755	.234457732724099	14.9765647792689	366.232	.19554331732726	6.20677307568247	-.2331261288688652	.4633891150705357	113	123	No	No	Hb_adm>=110	Hb_exit<110	20.85832592146263	20.85832592146263	7.02294354316915	7.02294354316915	No	No	No	No	No	No	No	SF_exit<12	SF_adm>=12	moderate deficiency	adequate	adequate or moderate	adequate or moderate	Yes	Yes
663	No	Standard	Female	12.549277	14.159001	>=12mo	>=12mo	Yes	Yes	Team 2	5.85	66.30000000000001	110	6	67.45	114.5									109		Yes		Hb_adm<110		4.710938960578134	4.710938960578134	13.46258190130872	13.46258190130872	Yes	Yes	Yes			Yes	Yes	SF_exit<12	SF_adm<12					No	No
664	Yes	Standard	Female	16.031538	16.491459	>=12mo	>=12mo	Yes	Yes	Team 2	6.55	70.84999999999999	112.5	7.7	70.95	129.5	139.331	1.58890151106189	19.9014257798356	213.368	.991094439106792	14.8891812091704	-2.082965769531799	-1.385506398250147	97	104	Yes	Yes	Hb_adm<110	Hb_exit<110	18.41111773454159	18.41111773454159	9.683380786598269	9.683380786598269	No	No	No	No	No	Yes	Yes	SF_exit<12	SF_adm>=12	marked deficiency	moderate deficiency	Marked or severate	adequate or moderate	Yes	No
665	Yes	Reduced	Male	7	9	< 12mo	< 12mo	Yes	Yes	Team 2	4.8	60.45	100.5	7.4	66.25	135	188.592	.941622593559314	15.1470854042822	304.369	.0819054860827728	2.76739461468957	-1.438545990599035	1.399801896957958	96	105	Yes	Yes	Hb_adm<110	Hb_exit<110	28.83847050739363	28.83847050739363	6.178174528579104	6.178174528579104	No	No	No	No	No	No	No	SF_exit<12	SF_adm>=12	marked deficiency	adequate	Marked or severate	adequate or moderate	No	Yes
666	Yes	Standard	Female	14.520368	15.900131	>=12mo	>=12mo	Yes	Yes	Team 2	6.95	69.40000000000001	113.5	7.85	70.7	127	228.412	1.92804185251996	14.4839255326051	376.702	.852720915649151	5.97950611243634	-1.721974337285274	-.4033845335031185	70	101	Yes	Yes	Hb_adm<110	Hb_exit<110	11.18166950659433	11.18166950659433	16.42932626520972	16.42932626520972	Yes	Yes	Yes	No	Yes	Yes	Yes	SF_exit<12	SF_adm>=12	marked deficiency	moderate deficiency	Marked or severate	adequate or moderate	Yes	No
667	Yes	Standard	Female	8.7056503	9.8554535	< 12mo	< 12mo	Yes	Yes	Team 2	6.1	67.34999999999999	114.5	7.3	68.45	130.5	524.426	.218040602816837	7.01419266144095	566.506	.143950064418262	3.90422126085304	.5429339736165502	1.218676692166691	92	110	Yes	No	Hb_adm<110	Hb_exit<110	12.86011259801693	12.86011259801693	8.841555436956519	8.841555436956519	No	No	No	No	No	Yes	Yes	SF_exit<12	SF_adm>=12	adequate	adequate	adequate or moderate	adequate or moderate	No	No
668	Yes	Reduced	Male	19.086727	19.776609	>=12mo	>=12mo	No	No	Team 2	7.55	76.90000000000001	109.5	9.199999999999999	77.34999999999999	131.5	442.209	.967202701134908	11.5554486874035	469.312	.553626715567431	7.72819584506876	-.7824769406664135	-.1616298809856603	74	99	Yes	Yes	Hb_adm<110	Hb_exit<110	6.098464476466201	4.055957293924925	3.008005546489634	16.13499016330334	Yes	Yes	Yes	Yes	Yes	No	Yes	SF_exit<12	SF_adm>=12	moderate deficiency	moderate deficiency	adequate or moderate	adequate or moderate	Yes	No
669	Yes	Reduced	Female	6.8331141	7.5229959	< 12mo	< 12mo	Yes	Yes	Team 2	4.95	60	112.5	6.05	61.25	128.5	159.734	1.51480437911279	15.8063315323815	239.085	.430934135545858	7.91622050302291	-1.841418639380497	-.4355369430229949	100	111	Yes	No	Hb_adm<110	Hb_exit<110	10.98080144595303	10.98080144595303	10.210464306672	10.210464306672	Yes	Yes	Yes	No	No	Yes	Yes	SF_exit<12	SF_adm>=12	marked deficiency	moderate deficiency	Marked or severate	adequate or moderate	Yes	No
670	Yes	Reduced	Male	9.0670176	11.366623	< 12mo	< 12mo	Yes	Yes	Team 2	5.8	66	114.5	7.1	69.25	129.5	248.938	.351680363424589	16.0706255616106	383.308	.162466676530613	10.3500325615986	-.7176175080177822		95	107	Yes	Yes	Hb_adm<110	Hb_exit<110	12.64497126894716	8.162857406572293	6.782048633958452	9.396493627149809	No	Yes	No	No	Yes	No	Yes	SF_exit<12	SF_adm>=12	moderate deficiency		adequate or moderate		No	No
671	Yes	Standard	Female	7.5886989	9.8883047	< 12mo	< 12mo	Yes	Yes	Team 2	5.8	66.34999999999999	113.5	7.1	70	127	167.46	.658954407937632	11.8792323200965	259.573	.415988212364443	9.409293830372439	-1.15208660382941	-.4692065026648411	102	105	Yes	Yes	Hb_adm<110	Hb_exit<110	14.02512611027535	14.02512611027535	5.716422105692754	5.716422105692754	No	No	No	No	No	No	No	SF_exit<12	SF_adm>=12	moderate deficiency	moderate deficiency	adequate or moderate	adequate or moderate	No	No
672	Yes	Reduced	Female	7.3258872	8.7056503	< 12mo	< 12mo	Yes	Yes	Team 2	5.55	63.25	114.5	6.65	65.65000000000001	126	87.035	2.22212276170802	20.7577183494862	113.01	.839798510767672	14.2359538923692	-2.569830182559779	-1.636872263803064	80	79	Yes	Yes	Hb_adm<110	Hb_exit<110	54.82322266161864	54.82322266161864	18.28047120933829	18.28047120933829	No	No	No	No	No	Yes	Yes	SF_exit<12	SF_adm>=12	severe deficiency	marked deficiency	Marked or severate	Marked or severate	Yes	No
673	Yes	Standard	Female	6.6688566	8.2785807	< 12mo	< 12mo	Yes	Yes	Team 2	4.45	60.2	112.5	6.2	63.65000000000001	125.5	182.635	1.57172876671582	15.7617627333426	458.541	.240976444672583	6.1365542657423	-1.782920773219766	.4803293887012302	78	103	Yes	Yes	Hb_adm<110	Hb_exit<110	22.30696176137937	22.30696176137937	12.70537146483043	12.70537146483043	No	No	No	No	No	Yes	Yes	SF_exit<12	SF_adm>=12	marked deficiency	adequate	Marked or severate	adequate or moderate	Yes	No
674	Yes	Standard	Male	6.2746387	9.9540081	< 12mo	< 12mo	Yes	Yes	Team 2	5.5	63.95	112.5	6	69.8	112.5	130.752	2.17651449609739	29.1877262988632	371.807	.907347611023206	12.1055038369508	-2.520400725089314	-.8766179270609394	103	102	Yes	Yes	Hb_adm<110	Hb_exit<110	5.911570412731352	6.328537590359129	9.723664488211039	9.725682426324472	Yes	Yes	Yes	Yes	Yes	Yes	Yes	SF_exit<12	SF_adm<12	severe deficiency	moderate deficiency	Marked or severate	adequate or moderate	No	No
675	Yes	Standard	Male	25	27	>=12mo	>=12mo	No	No	Team 2	8.199999999999999	79.59999999999999	109.5	8.350000000000001	80	116.5	202.179	.472747014629832	10.216633053208				-.7484144446380517	-.8486592435557133	46	46	Yes	Yes	Hb_adm<110	Hb_exit<110	74.73367966877872	74.73367966877872	36.06146637256359	36.06146637256359	No	No	No	No	No	Yes	Yes	SF_exit<12	SF_adm>=12	moderate deficiency	moderate deficiency	adequate or moderate	adequate or moderate	No	No
676	Yes	Reduced	Male	17.641262	18.791065	>=12mo	>=12mo	Yes	Yes	Team 2	7.2	73.25	113.5	8.800000000000001	75.59999999999999	143.5	440.499	.256698385549303	8.160916078127411	603.359	.178034852066827	7.65469697293421	.2393436099329596	.7022975709507532	52	106	Yes	Yes	Hb_adm<110	Hb_exit<110	1.702595672754157	1.702595672754157	28.0203293789454	28.0203293789454	Yes	Yes	Yes	Yes	Yes	Yes	Yes	SF_exit<12	SF_adm<12	adequate	adequate	adequate or moderate	adequate or moderate	Yes	No
677	Yes	Reduced	Male	6.6688566	10.348226	< 12mo	< 12mo	Yes	Yes	Team 2	5.05	62.1	103.5	6.3	67.7	121.5	374.338	1.55101555241025	12.9977962666897	476.21	.23739522849344	6.12666630992238	-1.236641868308454	.5141700449310349	115	112	No	No	Hb_adm>=110	Hb_exit<110	19.05094570880579	19.05094570880579	5.092588722259571	5.092588722259571	No	No	No	No	No	No	No	SF_exit<12	SF_adm>=12	moderate deficiency	adequate	adequate or moderate	adequate or moderate	No	No
678	Yes	Reduced	Male	6.6688566	10.348226	< 12mo	< 12mo	Yes	Yes	Team 2	5.05	61.40000000000001	99.5	5.45	63.65000000000001	103	215.172	1.08133054291878	13.8643147079561				-1.389901063176071	-.2456916613834565	72		Yes		Hb_adm<110		31.60944122011631	31.60944122011631	9.987409648648013	9.987409648648013	No	No	No			Yes	Yes	SF_exit<12	SF_adm>=12	moderate deficiency	moderate deficiency	adequate or moderate	adequate or moderate	No	No
679	Yes	Standard	Male	10.019711	10.939553	< 12mo	< 12mo	Yes	Yes	Team 2	6.8	71.34999999999999	115.5	8	72.40000000000001	130	160.853	.335716777109666	12.1775810627075	254.004	.541128615821611	12.9765056175648	-.7858544396010293	-.8366060355826569	95	98	Yes	Yes	Hb_adm<110	Hb_exit<110	9.122001910714721	24.77457395373731	23.5471117611553	13.85646702242743	Yes	No	Yes	No	No	Yes	Yes	SF_exit<12	SF_adm>=12	moderate deficiency	moderate deficiency	adequate or moderate	adequate or moderate	No	Yes
680	Yes	Standard	Female	10.808147	14.487516	< 12mo	>=12mo	Yes	Yes	Team 2	5.5	64.95	113.5	7.05	70.45	126	79.46599999999999	.644829708973658	16.7065436920692	224.773	.361460270731998	8.44912969333576	-1.782585971784768	-.4057075693074959	56	118	Yes	No	Hb_adm<110	Hb_exit<110	28.6022729485533	28.6022729485533	6.161795525279778	6.161795525279778	No	No	No	No	No	No	No	SF_exit<12	SF_adm>=12	marked deficiency	moderate deficiency	Marked or severate	adequate or moderate	No	No
681	Yes	Reduced	Female	12.253613	13.633377	>=12mo	>=12mo	Yes	Yes	Team 2	6.9	73.45	102.5	8.649999999999999	74.95	126	287.594	.219398347911232	6.82766420676509	331.823	.245959117231616	5.16762110787444	.1830787478732074	.3734347523616273	101	114	Yes	No	Hb_adm<110	Hb_exit<110	32.26207660067358	32.26207660067358	7.211872434623154	7.211872434623154	No	No	No	No	No	No	No	SF_exit<12	SF_adm>=12	adequate	adequate	adequate or moderate	adequate or moderate	Yes	No
682	Yes	Standard	Female	21.51774	22.207621	>=12mo	>=12mo	No	No	Team 2	7.75	76.95	113.5	9.5	78.45	132.5	229.884	.647383051153898	7.03204940724613	307.679	1.3334487950703	8.791111456509279	-.6348228926178598	-1.029594251170003	80	97	Yes	Yes	Hb_adm<110	Hb_exit<110	11.69963288591195	11.69963288591195	8.984559902647765	8.984559902647765	Yes	Yes	Yes	No	Yes	Yes	Yes	SF_exit<12	SF_adm>=12	moderate deficiency	moderate deficiency	adequate or moderate	adequate or moderate	Yes	Yes
683	Yes	Reduced	Female	8.9684629	9.8883047	< 12mo	< 12mo	Yes	Yes	Team 2	6.05	66.05	114.5	6.7	66.34999999999999	128.5	243.85	1.03795977951946	15.0703342589625	385.575	.341227316685732	9.15579112007493	-1.340800750638228	-.089247692173543	94	117	Yes	No	Hb_adm<110	Hb_exit<110	3.857792601679385	3.857792601679385	12.72704938924936	12.72704938924936	Yes	Yes	Yes	No	No	Yes	Yes	SF_exit<12	SF_adm<12	moderate deficiency	moderate deficiency	adequate or moderate	adequate or moderate	No	No
684	Yes	Standard	Female	11.793693	12.713534	< 12mo	>=12mo	Yes	Yes	Team 2	6.55	68.09999999999999	114.5	7.15	69.45	129.5	241.137	1.19374720420752	18.2883076787681	443.199	.928736666591499	10.2689748476874	-1.545021909258545	-.685180966136846	95	106	Yes	Yes	Hb_adm<110	Hb_exit<110	11.90784317663128	11.90784317663128	9.105051516376529	9.105051516376529	Yes	Yes	Yes	No	Yes	Yes	Yes	SF_exit<12	SF_adm>=12	marked deficiency	moderate deficiency	Marked or severate	adequate or moderate	Yes	No
685	No	Reduced	Male	7.8186598	9.6583443	< 12mo	< 12mo	Yes	No	Team 2	5.95	65.8	114.5	6.7	68.25	119.5									90		Yes		Hb_adm<110		3.392814299015321	3.392814299015321	10.60914234181981	10.60914234181981	Yes	Yes	Yes			Yes	Yes	SF_exit<12	SF_adm<12					No	No
686	Yes	Standard	Female	7.2273326	9.7568989	< 12mo	< 12mo	Yes	Yes	Team 2	5.85	63.9	114.5	6.6	68.5	125	168.907	.82426455063014	7.62992722377279	291.976	.213152569456147	5.92524193833904	-1.015798511279631	.298042097411713	109	128	Yes	No	Hb_adm<110	Hb_exit<110	18.95953326042308	18.95953326042308	8.022494480674878	8.022494480674878	No	No	No	No	No	No	No	SF_exit<12	SF_adm>=12	moderate deficiency	adequate	adequate or moderate	adequate or moderate	No	No
687	No	Reduced	Male	7.8186598	11.498029	< 12mo	< 12mo	Yes	No	Team 2	6.5	69.40000000000001	116	7.3	73.65000000000001	117.5									111		No		Hb_adm>=110		39.60194908562983	39.60194908562983	7.644330732454055	7.644330732454055	No	No	No			No	No	SF_exit<12	SF_adm>=12					No	Yes
688	Yes	Standard	Male	6.7017083	7.851511	< 12mo	< 12mo	Yes	Yes	Team 2	5.65	64.65000000000001	114	6.7	67	126.5	188.307	1.05388916627779	6.63786056263377	241.899	.99981267407481	6.83319577907893	-1.014440123419958	-.8495088140842477	108	109	Yes	Yes	Hb_adm<110	Hb_exit<110	4.107824642950222	4.107824642950222	9.579387894313905	9.579387894313905	Yes	Yes	Yes	No	Yes	Yes	Yes	SF_exit<12	SF_adm>=12	moderate deficiency	moderate deficiency	adequate or moderate	adequate or moderate	No	No
689	No	Reduced	Male	20.20368	21.813404	>=12mo	>=12mo	Yes	No	Team 2	7.85	79.95	119.5	8.199999999999999	80.55	126.5									103		Yes		Hb_adm<110		1.668352772655298	1.668352772655298	12.77405148222354	12.77405148222354	Yes	Yes	Yes			Yes	Yes	SF_exit<12	SF_adm<12					No	No
690	No	Reduced	Female	7.6872535	8.3771353	< 12mo	< 12mo	Yes	No	Team 2	4.4	58.25	106	4.6	58.45	107.5									64		Yes		Hb_adm<110		3.44	3.44	40	40	Yes	Yes	Yes			Yes	Yes	SF_exit<12	SF_adm<12					No	No
691	Yes	Reduced	Male	10.808147	12.417871	< 12mo	>=12mo	Yes	Yes	Team 2	6.2	67.69999999999999	109.5	7.6	69.34999999999999	129.5	264.347	.525566553682298	11.1903321014777	402.889	.226716181443879	6.88216824784221	-.7053627663456148	.3666116696664616	81	101	Yes	Yes	Hb_adm<110	Hb_exit<110	8.101207288001001	8.101207288001001	16.84765220204496	16.84765220204496	Yes	Yes	Yes	Yes	Yes	Yes	Yes	SF_exit<12	SF_adm<12	moderate deficiency	adequate	adequate or moderate	adequate or moderate	No	No
692	No	Standard	Male	10.643889	12.253613	< 12mo	>=12mo	Yes	No	Team 2	6	65.75	107.5	6.1	67.15000000000001	111.5									55		Yes		Hb_adm<110		1.18888137021591	1.18888137021591	28.29527837547699	28.29527837547699	Yes	Yes	Yes			Yes	Yes	SF_exit<12	SF_adm<12					No	No
693	Yes	Standard	Female	11	13	< 12mo	>=12mo	Yes	No	Team 2	5.6	64.95	106.5	6	66.84999999999999	117.5	112.692	3.17375669198888	19.4204912977681				-2.587729503451551		97		Yes		Hb_adm<110		4.143487451893997	4.143487451893997	6.941166695779654	6.941166695779654	Yes	Yes	Yes			No	No	SF_exit<12	SF_adm<12	severe deficiency		Marked or severate		No	No
694	Yes	Standard	Male	12.450723	15.670171	>=12mo	>=12mo	Yes	Yes	Team 2	4.75	62.45	102.5	5.95	66.95	117.5	130.673	1.29846089187307	10.3635608897432				-1.621010094689876	.2130406255242384	77		Yes		Hb_adm<110		21.48671799450351	21.48671799450351	6.92332203971179	6.92332203971179	No	No	No			No	No	SF_exit<12	SF_adm>=12	marked deficiency	adequate	Marked or severate	adequate or moderate	Yes	No
695	Yes	Reduced	Male	10.87385	12.023653	< 12mo	>=12mo	Yes	Yes	Team 2	6.2	68.75	116.5	7.7	69.75	137.5	138.44	.349542618652169	13.468050206833	198.05	.566114555142554	7.86747034953507	-.961303561225013	-.7118691089556426	81	102	Yes	Yes	Hb_adm<110	Hb_exit<110	7.509377873378864	7.509377873378864	16.48298701493715	16.48298701493715	Yes	Yes	Yes	No	Yes	Yes	Yes	SF_exit<12	SF_adm>=12	moderate deficiency	moderate deficiency	adequate or moderate	adequate or moderate	No	No
696	Yes	Standard	Female	7.851511	10.611038	< 12mo	< 12mo	Yes	Yes	Team 2	4.4	59.15000000000001	110.5	5.95	63.95	126.5	162.895	.626822270075474	11.1783169620815	188.824	.423335428469786	5.83744393988574	-1.102320331723257	-.38284050597674	79	106	Yes	Yes	Hb_adm<110	Hb_exit<110	6.560283314814805	6.560283314814805	6.136385582954871	6.136385582954871	Yes	Yes	Yes	Yes	Yes	No	No	SF_exit<12	SF_adm<12	moderate deficiency	moderate deficiency	adequate or moderate	adequate or moderate	No	No
697	No	Reduced	Female	7.9829173	10.512484	< 12mo	< 12mo	Yes	Yes	Team 2	5.45	65.15000000000001	113.5	6.85	68.25	126									101	85	Yes	Yes	Hb_adm<110	Hb_exit<110	1.328619948648909	1.328619948648909	39.9170703569537	39.9170703569537	Yes	Yes	Yes	Yes	Yes	Yes	Yes	SF_exit<12	SF_adm<12					No	No
698	Yes	Standard	Female	11.596583	14.12615	< 12mo	>=12mo	Yes	Yes	Team 2	5.1	64.15000000000001	111.5	6.45	66.95	127.5	265.858	.887213759221182	10.6045687049097	426.022	.377343775449435	5.08174713704646	-.9852832540973907		92	115	Yes	No	Hb_adm<110	Hb_exit<110	5.626149739425204	5.626149739425204	8.17051054133562	8.17051054133562	Yes	Yes	Yes	No	No	No	No	SF_exit<12	SF_adm<12	moderate deficiency		adequate or moderate		No	No
699	Yes	Reduced	Male	13	14	>=12mo	>=12mo	Yes	Yes	Team 2	6.3	71.34999999999999	106.5	7.6	72.5	125.5	92.327	4.3268344378887	27.4310266177165	380.324	1.63075274399946	18.7289799512454	-3.067339280220124		95	108	Yes	Yes	Hb_adm<110	Hb_exit<110	5.531888808436309	.8175939355386467	12.68939698538959	11.85577689278682	Yes	Yes	Yes	Yes	Yes	Yes	Yes	SF_exit<12	SF_adm>=12	severe deficiency		Marked or severate		No	No
700	Yes	Standard	Male	8.5085411	9.6583443	< 12mo	< 12mo	Yes	Yes	Team 2	5.1	61.65000000000001	111.5	6.25	62.95	127.5	303.199	.465082608605807	10.9029287819581	169.9225	.302756945074239	10.9181478414865	-.5322100467476385	-.6240101722128566	62	81	Yes	Yes	Hb_adm<110	Hb_exit<110	3.519642277632712	3.519642277632712	20.01603445499205	20.01603445499205	Yes	Yes	Yes	Yes	Yes	Yes	Yes	SF_exit<12	SF_adm<12	moderate deficiency	moderate deficiency	adequate or moderate	adequate or moderate	No	No
701	No	Standard	Female	17.115637	19.415243	>=12mo	>=12mo	Yes	Yes	Team 2	6.3	71.15000000000001	111.5	6	72.45	114.5									114		No		Hb_adm>=110		10.5555996994914	10.5555996994914	7.59953678029381	7.59953678029381	Yes	Yes	No			No	No	SF_exit<12	SF_adm>=12					No	No
702	Yes	Reduced	Male	8.8042049	10.183969	< 12mo	< 12mo	Yes	Yes	Team 2	6.15	67.25	120	7.05	68.84999999999999	126.5	217.632	1.22807654993128	16.55977541026	475.492	.319056219225516	13.2367372794932	-1.563700275953263	-.1456256526733587	115	113	No	No	Hb_adm>=110	Hb_exit<110	3.056318453493126	3.056318453493126	3.960772761098748	3.960772761098748	Yes	Yes	No	No	No	No	No	SF_exit<12	SF_adm<12	marked deficiency	moderate deficiency	Marked or severate	adequate or moderate	No	No
703	Yes	Standard	Male	12.155059	13.534822	>=12mo	>=12mo	Yes	Yes	Team 2	7.15	73.45	120.5	8.25	75.25	131.5	167.023	.310409848639737	11.7225599938739	390.629	.267114495457399	9.12664628662351	-.692656250987403	.0714594908375271	73	90	Yes	Yes	Hb_adm<110	Hb_exit<110	4.399109424427309	4.399109424427309	13.59005750313194	13.59005750313194	Yes	Yes	Yes	Yes	Yes	Yes	Yes	SF_exit<12	SF_adm<12	moderate deficiency	adequate	adequate or moderate	adequate or moderate	No	No
704	No	Reduced	Male	9	11	< 12mo	< 12mo	Yes	No	Team 2	5.25	62.65000000000001	120.5	5.8	63.75	125.5									109		Yes		Hb_adm<110		2.18870049348535	2.18870049348535	16.89310492813649	16.89310492813649	Yes	Yes	Yes			Yes	Yes	SF_exit<12	SF_adm<12					No	No
705	Yes	Standard	Male	9.9540081	12.023653	< 12mo	>=12mo	Yes	Yes	Team 2	5.55	65.15000000000001	113.5	6.95	67.75	126.5	246.163	.826498151115325	20.2351217854098	124.271	.318944305727192	14.7954391948074	-1.374933914988656	-1.027591666182372	99	110	Yes	No	Hb_adm<110	Hb_exit<110	9.331387230070577	9.331387230070577	9.059350994341708	9.059350994341708	Yes	Yes	Yes	No	No	Yes	Yes	SF_exit<12	SF_adm>=12	moderate deficiency	moderate deficiency	adequate or moderate	adequate or moderate	No	No
706	No	Reduced	Male	9.2312746	12.910644	< 12mo	>=12mo	Yes	Yes	Team 2	5.15	62.95	114.5	5.6	65.2	114.5									67		Yes		Hb_adm<110		4.295961522470372	4.295961522470372	33.02291592275867	33.02291592275867	Yes	Yes	Yes			Yes	Yes	SF_exit<12	SF_adm<12					No	No
707	Yes	Reduced	Female	8.8699083	10.709593	< 12mo	< 12mo	Yes	Yes	Team 2	5.85	67.25	116.5	6.85	68.45	132.5	221.727	.231698920020278	8.66604899728293	311.798	.160369712561717	6.95513989088512	-.1575237224263537	.4158813415686753	66	76	Yes	Yes	Hb_adm<110	Hb_exit<110	28.32574492024052	81.64174239327546	29.99430101128693	31.6923665164277	No	No	No	No	No	Yes	Yes	SF_exit<12	SF_adm>=12	moderate deficiency	adequate	adequate or moderate	adequate or moderate	No	No
708	Yes	Reduced	Female	11.333772	12.483574	< 12mo	>=12mo	Yes	Yes	Team 2	5.85	69.25	106.5	7.1	70.25	127.5	34.105	11.8822722228689	23.1043574657394	47.822	1.37457201428982	14.6028095279817	-4.052991945809489	-2.43694100074455	122	123	No	No	Hb_adm>=110	Hb_exit<110	27.20620081718811	27.20620081718811	6.612007229242304	6.612007229242304	No	No	No	No	No	No	No	SF_exit<12	SF_adm>=12	severe deficiency	severe deficiency	Marked or severate	Marked or severate	No	No
709	Yes	Reduced	Female	6.9973717	10.676742	< 12mo	< 12mo	Yes	Yes	Team 2	5.45	67.65000000000001	106.5	6.7	69.95	126.5	481.828	.275823659098493	8.12873000486784				.2528184867048865	.0439441575091079	107		Yes		Hb_adm<110		20.85755560173129	6.078996092275974	11.79764797727318	9.704469379343971	No	Yes	No			Yes	Yes	SF_exit<12	SF_adm>=12	adequate	adequate	adequate or moderate	adequate or moderate	No	No
710	Yes	Standard	Female	9.8883047	11.038108	< 12mo	< 12mo	Yes	Yes	Team 2	5.5	64.25	114.5	6.6	65.45	127.5	40.643	2.95875711993664	41.8881842831214	303.826	.587755831435663	16.5328033549406	-3.53967728496597	-.9244279321311457	97	107	Yes	Yes	Hb_adm<110	Hb_exit<110	7.288766239784723	7.288766239784723	8.056838336433417	8.056838336433417	Yes	Yes	Yes	No	Yes	No	No	SF_exit<12	SF_adm>=12	severe deficiency	moderate deficiency	Marked or severate	adequate or moderate	No	No
711	Yes	Standard	Male	24.441525	26.511169	>=12mo	>=12mo	Yes	No	Team 2	8.4	82.2	126.5	9	82.84999999999999	134.5	188.592	.201814060020235	5.49330455735163				.1083654097671125	.0388360418103735	98		Yes		Hb_adm<110		11.33847201025479	11.33847201025479	12.02863984614316	12.02863984614316	Yes	Yes	Yes			Yes	Yes	SF_exit<12	SF_adm<12	adequate	adequate	adequate or moderate	adequate or moderate	No	Yes
712	No	Reduced	Male	5.9789748	9.4283838	< 12mo	< 12mo	Yes	Yes	Team 2	4.5	59	103.5	5.3	62.15000000000001	109.5									137		No		Hb_adm>=110		5.45310276385603	5.45310276385603	14.00529452165676	14.00529452165676	Yes	Yes	No			Yes	Yes	SF_exit<12	SF_adm>=12					No	No
713	No	Reduced	Female	5.9461236	9.625493	< 12mo	< 12mo	Yes	Yes	Team 2	4.9	60.34999999999999	106.5	6	65.09999999999999	116									86	104	Yes	Yes	Hb_adm<110	Hb_exit<110	2.534026771871092	2.534026771871092	10.56823367483016	10.56823367483016	Yes	Yes	Yes	Yes	Yes	Yes	Yes	SF_exit<12	SF_adm<12					No	No
714	Yes	Reduced	Female	11.760841	13.370565	< 12mo	>=12mo	Yes	Yes	Team 2	6.3	70.84999999999999	113.5	7.3	72.45	128.5	81.72499999999999	.883555934428381	13.2506306448707	219.722	.590227721862878	11.6329267375568	-1.81490957935055	-.9104524744092943	107	69	Yes	Yes	Hb_adm<110	Hb_exit<110	3.919999999999999	3.919999999999999	9.210000000000001	9.210000000000001	Yes	Yes	Yes	Yes	Yes	Yes	Yes	SF_exit<12	SF_adm<12	marked deficiency	moderate deficiency	Marked or severate	adequate or moderate	No	No
715	No	Reduced	Male	12.155059	14.454665	>=12mo	>=12mo	Yes	Yes	Team 2	6.75	72	106.5	8.149999999999999	73.5	127.5									113	118	No	No	Hb_adm>=110	Hb_exit<110	3.978064185251536	3.978064185251536	7.835588912719508	7.835588912719508	Yes	Yes	No	No	No	No	No	SF_exit<12	SF_adm<12					Yes	No
716	No	Reduced	Female	9.7240477	13.403417	< 12mo	>=12mo	Yes	Yes	Team 2	5.45	63.84999999999999	109	6.65	67.65000000000001	116									95		Yes		Hb_adm<110		8.130000740614067	8.130000740614067	11.9415018918548	11.9415018918548	Yes	Yes	Yes			Yes	Yes	SF_exit<12	SF_adm>=12					Yes	No
717	No	Standard	Female	22.273325	22.273325	>=12mo	>=12mo	Yes	Yes	Team 2	6.35	72.55	114.5												85		Yes		Hb_adm<110		8.754048703218384		12.81320843213862		Yes		Yes			Yes			SF_adm>=12					Yes	Yes
718	No	Standard	Male	12.352168	14.651774	>=12mo	>=12mo	Yes	Yes	Team 2	6.6	70.34999999999999	115.5	7.85	72.84999999999999	130									84	109	Yes	Yes	Hb_adm<110	Hb_exit<110	1.139832790895066	1.139832790895066	25.67010314919977	25.67010314919977	Yes	Yes	Yes	Yes	Yes	Yes	Yes	SF_exit<12	SF_adm<12					Yes	Yes
719	No	Standard	Male	36	36	>=12mo	>=12mo	No	No	Team 2	9.800000000000001	89.09999999999999	117												85		Yes		Hb_adm<110		6.731350991522461		32.48992552695036		Yes		Yes			Yes			SF_adm<12					Yes	No
720	No	Standard	Male	12.614981	16.29435	>=12mo	>=12mo	Yes	Yes	Team 2	6.45	71.05	122	7.4	74.95	130.5									110		No		Hb_adm>=110		5.504320188830745	5.504320188830745	7.913424802443596	7.913424802443596	Yes	Yes	No			No	No	SF_exit<12	SF_adm<12					Yes	No
721	No	Standard	Male	7.3587384	9.8883047	< 12mo	< 12mo	Yes	Yes	Team 2	6.05	66.15000000000001	113.5	5.8	67.55	116									61		Yes		Hb_adm<110														SF_adm>=12					Yes	No
722	No	Reduced	Female	26.905388	28.777924	>=12mo	>=12mo	No	No	Team 2	6.2	75.2	99	9.300000000000001	77.45	128									99		Yes		Hb_adm<110		47.27823981920157	47.27823981920157	9.088793799926336	9.088793799926336	No	No	No			Yes	Yes	SF_exit<12	SF_adm>=12					Yes	No
723	No	Reduced	Female	6.0446782	9.2641258	< 12mo	< 12mo	Yes	Yes	Team 2	5.7	67.2	109.5	6	70.25	109.5									115		No		Hb_adm>=110		11.22596968540415	11.22596968540415	8.110158087039174	8.110158087039174	Yes	Yes	No			No	No	SF_exit<12	SF_adm>=12					No	No
724	No	Standard	Male	13.009198	15.768725	>=12mo	>=12mo	Yes	No	Team 2	6.55	70.34999999999999	110	7.4	71.34999999999999	121.5									90		Yes		Hb_adm<110		6.619588618738185	6.619588618738185	2.672576197081765	2.672576197081765	Yes	Yes	Yes			No	No	SF_exit<12	SF_adm>=12					Yes	No
725	No	Reduced	Female	6.8002629	10.479632	< 12mo	< 12mo	Yes	Yes	Team 2	5.45	65.95	112.5	7	69.95	126.5									113	112	No	No	Hb_adm>=110	Hb_exit<110	13.43221323691404	13.43221323691404	7.41372794068471	7.41372794068471	No	No	No	No	No	No	No	SF_exit<12	SF_adm>=12					Yes	Yes
726	No	Reduced	Male	6.7017083	9.0013142	< 12mo	< 12mo	Yes	Yes	Team 2	5.9	65.65000000000001	113.5	7.5	68.45	129.5									120	118	No	No	Hb_adm>=110	Hb_exit<110	28.76401966284234	28.76401966284234	6.097639105141289	6.097639105141289	No	No	No	No	No	No	No	SF_exit<12	SF_adm>=12					No	No
727	No	Reduced	Male	7.457293	8.8370562	< 12mo	< 12mo	Yes	Yes	Team 2	5.05	63.95	99.5	6.8	65.84999999999999	131.5									100	138	Yes	No	Hb_adm<110	Hb_exit<110	6.146216850367107	6.146216850367107	12.95627501442838	12.95627501442838	Yes	Yes	Yes	No	No	Yes	Yes	SF_exit<12	SF_adm<12					No	No
728	No	Standard	Male	6.7674112	8.8370562	< 12mo	< 12mo	Yes	Yes	Team 2	4.65	61.6	109.5	5.3	65.75	120.5									70		Yes		Hb_adm<110														SF_adm>=12					No	No
729	Yes	Reduced	Male	13.89619	16.885677	>=12mo	>=12mo	Yes	Yes	Team 2	6.9	71.25	110.5	8.199999999999999	74.95	128.5	40.084	.250062810239815	4.66126232967875	116.529	.514856888924042	6.46037481975248	-.8671018636600375	-.8558980503532595	126	120	No	No	Hb_adm>=110	Hb_exit<110	13.34976326575671	17.96	12.18745275350414	7.160000000000001	No	No	No	No	No	Yes	No	SF_exit<12	SF_adm>=12	moderate deficiency	moderate deficiency	adequate or moderate	adequate or moderate	No	No
730	No	Standard	Female	11.268068	13.337713	< 12mo	>=12mo	Yes	No	Team 2	5.45	65.45	109.5	6.65	67.75	124.5									101		Yes		Hb_adm<110		11.40032776939072	11.40032776939072	7.543440147074947	7.543440147074947	Yes	Yes	Yes			No	No	SF_exit<12	SF_adm>=12					No	No
731	No	Reduced	Female	8.9027596	12.582129	< 12mo	>=12mo	Yes	No	Team 2	6.15	70.19999999999999	115.5	6.65	73.45	114.5									94		Yes		Hb_adm<110		11.09052490442081	11.09052490442081	4.759701051280169	4.759701051280169	Yes	Yes	Yes			No	No	SF_exit<12	SF_adm>=12					No	No
732	No	Reduced	Male	30.913273	33.212879	>=12mo	>=12mo	Yes	Yes	Team 2	7.8	81.05000000000001	116.5	8.6	83.34999999999999	122.5									115		No		Hb_adm>=110		6.253171377053376	6.253171377053376	9.848919664758728	9.848919664758728	Yes	Yes	No			Yes	Yes	SF_exit<12	SF_adm<12					No	Yes
733	Yes	Standard	Female	27.858082	30.157688	>=12mo	>=12mo	Yes	No	Team 2	9	85.15000000000001	114.5	9.699999999999999	86.7	128	181.878	.995651884544085	7.80235566207481	298.712	.596183928615157	5.79871173839208	-1.098100928118014	-.3077506487486267	113	120	No	No	Hb_adm>=110	Hb_exit<110	30.3933300997633	30.3933300997633	5.992855610104715	5.992855610104715	No	No	No	No	No	No	No	SF_exit<12	SF_adm>=12	moderate deficiency	moderate deficiency	adequate or moderate	adequate or moderate	No	No
734	No	Reduced	Male	7.2601838	7.7201052	< 12mo	< 12mo	Yes	Yes	Team 2	5.4	65.09999999999999	103.5	5.15	65.45	95.5									102		Yes		Hb_adm<110		11.43038222418326	11.43038222418326	13.18856011079559	13.18856011079559	Yes	Yes	Yes			Yes	Yes	SF_exit<12	SF_adm>=12					No	No
735	Yes	Reduced	Male	24	26	>=12mo	>=12mo	Yes	Yes	Team 2	6.5	71.45	114	8.25	74.45	132.5	165.7	1.05769964346875	6.74040750364359	512.226	.241459428906961	5.4502443473058	-1.102475998527578	.6219013352924908	84	121	Yes	No	Hb_adm<110	Hb_exit<110	12.55	12.55	13.11	13.11	No	No	No	No	No	Yes	Yes	SF_exit<12	SF_adm>=12	moderate deficiency	adequate	adequate or moderate	adequate or moderate	Yes	Yes
736	No	Standard	Male	6.7017083	10.381078	< 12mo	< 12mo	Yes	Yes	Team 2	4.9	62.75	109.5	7.1	68.5	127.5									113	113	No	No	Hb_adm>=110	Hb_exit<110	15.37252028501762	15.37252028501762	8.406826712767533	8.406826712767533	No	No	No	No	No	Yes	Yes	SF_exit<12	SF_adm>=12					No	No
737	No	Reduced	Female	42.772667	45.072273	>=12mo	>=12mo	No	No	Team 2	9.199999999999999	85.75	116.5	9.699999999999999	87.05	122.5									116		No		Hb_adm>=110		43.5989241937837	43.5989241937837	5.25955106305359	5.25955106305359	No	No	No			No	No	SF_exit<12	SF_adm>=12					Yes	No
738	Yes	Standard	Male	12.647832	13.567674	>=12mo	>=12mo	Yes	Yes	Team 2	7.1	73.55	122.5	8.25	74.95	130.5	163.417	1.3144337830966	30.686261363695	445.701	.475199447017922	12.2973196207275	-2.131579140060061	-.3839542843232551	75	106	Yes	Yes	Hb_adm<110	Hb_exit<110	3.44076154055025	3.44076154055025	17.23298248343712	17.23298248343712	Yes	Yes	Yes	Yes	Yes	Yes	Yes	SF_exit<12	SF_adm<12	marked deficiency	moderate deficiency	Marked or severate	adequate or moderate	No	No
739	Yes	Standard	Female	24.868593	26.248358	>=12mo	>=12mo	Yes	Yes	Team 2	8.199999999999999	81	114.5	9.300000000000001	82.65000000000001	133.5	487.866	.286873843354581	6.73736791903936	498.174	.251572403494737	4.52875147380371	.3525288564046252	.694526914327344	104	100	Yes	Yes	Hb_adm<110	Hb_exit<110	13.70296793850566	13.70296793850566	9.282060110480824	9.282060110480824	No	No	No	No	No	Yes	Yes	SF_exit<12	SF_adm>=12	adequate	adequate	adequate or moderate	adequate or moderate	Yes	Yes
740	No	Reduced	Female	27.266754	27.496716	>=12mo	>=12mo	Yes	Yes	Team 2	6.2	73.80000000000001	106.5	5.85	73.14999999999999	98									65	31	Yes	Yes	Hb_adm<110	Hb_exit<110	106.0966751967749	106.0966751967749	14.64090713866609	14.64090713866609	No	No	No	No	No	Yes	Yes	SF_exit<12	SF_adm>=12					No	No
741	No	Standard	Male	11.366623	12.056504	< 12mo	>=12mo	Yes	No	Team 2	5.85	63.59999999999999	114.5	5.5	64.55	105.5									110	116	No	No	Hb_adm>=110	Hb_exit<110	7.991663493686588	7.991663493686588	6.467956906356227	6.467956906356227	Yes	Yes	No	No	No	No	No	SF_exit<12	SF_adm>=12					No	Yes
742	No	Reduced	Male	19	20	>=12mo	>=12mo	No	No	Team 2	7.4	78.45	112.5	8.350000000000001	78.65000000000001	124.5									91		Yes		Hb_adm<110		45.30626241092732	45.30626241092732	10.51583715251007	10.51583715251007	No	No	No			Yes	Yes	SF_exit<12	SF_adm>=12					No	No
743	Yes	Reduced	Female	6	9	< 12mo	< 12mo	Yes	Yes	Team 2	5.35	63.65000000000001	113.5	7.2	68.34999999999999	126.5	207.27	1.49395133736711	10.8100991027325	253.408	.270387754862016	5.05606567450661	-1.456213050662745	.1613736318335737	115	121	No	No	Hb_adm>=110	Hb_exit<110	31.75553422754586	31.75553422754586	4.930264433353648	4.930264433353648	No	No	No	No	No	No	No	SF_exit<12	SF_adm>=12	marked deficiency	adequate	Marked or severate	adequate or moderate	No	Yes
744	Yes	Reduced	Female	12	14	>=12mo	>=12mo	Yes	Yes	Team 2	6.65	72.34999999999999	121.5	7.75	74.25	129.5	412.329	.154585426107801	5.86427055482785	671.593	.336065373113329	7.20736158926487	.7191546965351889	.410820194852903	91	90	Yes	Yes	Hb_adm<110	Hb_exit<110	1.817455203846043	1.817455203846043	7.63658785215512	7.63658785215512	Yes	Yes	Yes	Yes	Yes	No	No	SF_exit<12	SF_adm<12	adequate	adequate	adequate or moderate	adequate or moderate	Yes	No
745	Yes	Standard	Male	10.545335	11.235217	< 12mo	< 12mo	Yes	Yes	Team 2	6.65	70.30000000000001	116.5	7.8	71.84999999999999	129.5	240.998	1.04314673646946	7.28833617937763	277.082	.7622307790313591	6.44378274611485	-.9161706909097778	-.5675776282439168	83	88	Yes	Yes	Hb_adm<110	Hb_exit<110	15.30782430789471	44.46997424961673	12.62786546481935	14.46601586164305	No	No	No	No	No	Yes	Yes	SF_exit<12	SF_adm>=12	moderate deficiency	moderate deficiency	adequate or moderate	adequate or moderate	No	No
746	Yes	Standard	Male	9.8226023	10.742444	< 12mo	< 12mo	Yes	Yes	Team 2	5.15	60.4	112.5	6	62.2	130.5	266.526	.659263001984394	10.7740483548413	420.424	.246517861231252	7.46408522896392	-.8144866428087768	.2907835607233649	69	106	Yes	Yes	Hb_adm<110	Hb_exit<110	10.28423227316264	10.28423227316264	12.72676954224162	12.72676954224162	Yes	Yes	Yes	No	Yes	Yes	Yes	SF_exit<12	SF_adm>=12	moderate deficiency	adequate	adequate or moderate	adequate or moderate	No	No
747	No	Standard	Male	7.6544023	11.333772	< 12mo	< 12mo	Yes	Yes	Team 2	5.1	61.1	112.5	6.2	66.95	119									101	110	Yes	No	Hb_adm<110	Hb_exit<110	38.4599235643194	38.4599235643194	10.86210000623162	10.86210000623162	No	No	No	No	No	Yes	Yes	SF_exit<12	SF_adm>=12					No	No
748	Yes	Reduced	Male	24.638634	26.478317	>=12mo	>=12mo	Yes	Yes	Team 2	7.35	76.95	118.5	8.9	79.59999999999999	140.5	74.15900000000001	1.24138233412149	17.6394936722348	111.058	.563337579029639	9.75136953233587	-2.235084874378315	-1.18587358476841	112	119	No	No	Hb_adm>=110	Hb_exit<110	20.8573748559598	22.93574501801823	6.827931273769597	4.793708637112285	No	No	No	No	No	No	No	SF_exit<12	SF_adm>=12	marked deficiency	moderate deficiency	Marked or severate	adequate or moderate	Yes	No
749	No	Reduced	Female	9.2641258	11.333772	< 12mo	< 12mo	Yes	Yes	Team 2	6	70.75	105.5	7.9	72.65000000000001	132									113	103	No	Yes	Hb_adm>=110	Hb_exit<110	4.623086736426615	4.623086736426615	14.85147424282196	14.85147424282196	Yes	Yes	No	Yes	Yes	Yes	Yes	SF_exit<12	SF_adm<12					No	Yes
750	Yes	Standard	Female	6.7017083	10.381078	< 12mo	< 12mo	Yes	Yes	Team 2	3.75	56.45	92.5	4.85	60.84999999999999	109.5	111.986	.746842157596848	13.7928714182583	396.411	.238756221595858	8.38774517591809	-1.554403576710272	.2019714067509555	80	99	Yes	Yes	Hb_adm<110	Hb_exit<110	136.5287432345333	136.5287432345333	9.533843910959252	9.533843910959252	No	No	No	No	No	Yes	Yes	SF_exit<12	SF_adm>=12	marked deficiency	adequate	Marked or severate	adequate or moderate	Yes	No
751	Yes	Standard	Male	48	51	>=12mo	>=12mo	No	No	Team 2	7.8	83.05000000000001	114.5	10	84.84999999999999	134.5	323.061	.309690074066555	3.39348919753544	344.337	.231192911087967	7.64652301286544	.4749334723578821	.192004732207736	120	105	No	Yes	Hb_adm>=110	Hb_exit<110	45.79482694959492	45.79482694959492	5.869465576453379	5.869465576453379	No	No	No	No	No	No	No	SF_exit<12	SF_adm>=12	adequate	adequate	adequate or moderate	adequate or moderate	Yes	No
752	Yes	Standard	Female	11.695138	13.074902	< 12mo	>=12mo	Yes	Yes	Team 2	5.8	65.8	112	7	68.19999999999999	129.5	80.452	2.12428222370765	16.8080200970994	146.047	1.07693268640782	11.2512481429105	-2.468785351485793	-1.493388376927449	98	109	Yes	Yes	Hb_adm<110	Hb_exit<110	11.0186582105817	11.0186582105817	5.063785405595367	5.063785405595367	Yes	Yes	Yes	No	Yes	No	No	SF_exit<12	SF_adm>=12	severe deficiency	marked deficiency	Marked or severate	Marked or severate	Yes	Yes
753	No	Reduced	Female	7.8843627	10.643889	< 12mo	< 12mo	Yes	Yes	Team 2	5.4	65.44999999999999	114.5	6.05	68.59999999999999	117									87	114	Yes	No	Hb_adm<110	Hb_exit<110	50.89203900192788	50.89203900192788	1.970697410724279	1.970697410724279	No	No	No	No	No	No	No	SF_exit<12	SF_adm>=12					Yes	No
754	Yes	Standard	Female	6.5374508	8.1471748	< 12mo	< 12mo	Yes	Yes	Team 2	5.4	64.69999999999999	113	5.85	66.30000000000001	117.5	179.695	.458579163666623	12.0873321402019	323.067	.289642304565783	9.467466173596391	-.9026522186832898	-.1177783536956714	105		Yes		Hb_adm<110		17.45349515878264	17.45349515878264	10.33647038772135	10.33647038772135	No	No	No			Yes	Yes	SF_exit<12	SF_adm>=12	moderate deficiency	moderate deficiency	adequate or moderate	adequate or moderate	No	No
755	Yes	Standard	Female	36	37	>=12mo	>=12mo	No	No	Team 2	8.350000000000001	80.40000000000001	113.5	9.1	82.25	126.5	397.185	.138715698696071	4.03544029110712	463.752	.150004247411303	4.74448643510742	.9977216758670102	.9442623783767722	46	124	Yes	No	Hb_adm<110	Hb_exit<110	6.752120724777249	28.53585550163081	28.50279173476997	14.18273995295603	Yes	No	Yes	No	No	Yes	Yes	SF_exit<12	SF_adm>=12	adequate	adequate	adequate or moderate	adequate or moderate	Yes	No
756	No	Reduced	Male	11.235217	12.614981	< 12mo	>=12mo	Yes	No	Team 2	6.3	69.25	116.5	6.9	70	123.5									107		Yes		Hb_adm<110		25.55734047946951	25.55734047946951	6.128923847533502	6.128923847533502	No	No	No			No	No	SF_exit<12	SF_adm>=12					Yes	No
757	Yes	Reduced	Male	6.8002629	8.1800261	< 12mo	< 12mo	No	No	Team 2	5.55	65.45	106.5	6.15	66.8	118.5	234.606	1.35136754367938	15.1595768511311	242.551	.342348884734273	8.45822672639531	-1.523656742728756	-.3267303125787289	105	121	Yes	No	Hb_adm<110	Hb_exit<110	4.005795700296274	4.005795700296274	9.875226988725148	9.875226988725148	Yes	Yes	Yes	No	No	Yes	Yes	SF_exit<12	SF_adm>=12	marked deficiency	moderate deficiency	Marked or severate	adequate or moderate	Yes	Yes
758	Yes	Standard	Male	15.538765	17.378448	>=12mo	>=12mo	No	No	Team 2	6	67.5	109.5	7.7	70.30000000000001	126.5	253.78	.467448531042581	2.1598907459307	238.966	.700229303846903	5.10535762614357	.3499186365416928	-.4643711534845452	67	108	Yes	Yes	Hb_adm<110	Hb_exit<110	16.10464571976833	16.10464571976833	15.41260557248798	15.41260557248798	No	No	No	No	No	Yes	Yes	SF_exit<12	SF_adm>=12	adequate	moderate deficiency	adequate or moderate	adequate or moderate	Yes	Yes
759	No	Reduced	Male	25.755585	26.445467	>=12mo	>=12mo	Yes	No	Team 2	8.6	82.59999999999999	123.5												98		Yes		Hb_adm<110		7.260964912600363		19.28065292906339		Yes		Yes			Yes			SF_adm<12					No	No
760	Yes	Reduced	Female	28.219448	29.829172	>=12mo	>=12mo	No	No	Team 2	7.1	74.55	105.5	8.300000000000001	76.25	129.5	292.091	.1877951839136	5.13865567974036	385.554	.156603578379585	4.23067415025013	.4653028075190321	.8733415696388913	79	107	Yes	Yes	Hb_adm<110	Hb_exit<110	76.59867079844811	76.59867079844811	14.88824827623286	14.88824827623286	No	No	No	No	No	Yes	Yes	SF_exit<12	SF_adm>=12	adequate	adequate	adequate or moderate	adequate or moderate	Yes	Yes
761	Yes	Standard	Female	24.244415	25.854139	>=12mo	>=12mo	Yes	Yes	Team 2	7.45	78.25	115.5	8.6	80.19999999999999	126.5	266.16	.304279775671674	4.6532716482888	271.378	.26581659001122	3.77030982853679	.1700391158755343	.3961066449497487	55	95	Yes	Yes	Hb_adm<110	Hb_exit<110	16.08237777301763	16.08237777301763	12.21646681927807	12.21646681927807	No	No	No	No	No	Yes	Yes	SF_exit<12	SF_adm>=12	adequate	adequate	adequate or moderate	adequate or moderate	Yes	Yes
762	Yes	Standard	Male	14.816031	18.03548	>=12mo	>=12mo	Yes	Yes	Team 2	6.2	72.15000000000001	104.5	7.15	74.2	120.5	112.395	.384671205402091	13.844870461297				-1.160207448980174	.0724554961763427	92		Yes		Hb_adm<110		57.49942542554526	57.49942542554526	5.407554695952637	5.407554695952637	No	No	No			No	No	SF_exit<12	SF_adm>=12	moderate deficiency	adequate	adequate or moderate	adequate or moderate	Yes	No
763	Yes	Standard	Female	16.885677	18.725361	>=12mo	>=12mo	Yes	Yes	Team 2	6.6	71.15000000000001	114.5	7.4	73.95	127.5	159.446	.2082223260127	4.81249914067765	161.377	.116672102948046	2.86967898703056	.0671431550279268	.7553944190835027	71	109	Yes	Yes	Hb_adm<110	Hb_exit<110	16.13453024779188	16.13453024779188	21.0238053825409	21.0238053825409	No	No	No	No	No	Yes	Yes	SF_exit<12	SF_adm>=12	adequate	adequate	adequate or moderate	adequate or moderate	Yes	No
764	Yes	Standard	Male	18.92247	20.762156	>=12mo	>=12mo	Yes	Yes	Team 2	6.6	74.55	111.5	9	77.95	140.5	141.7	.962901013603918	18.7878450596264	209.649	.422496178453788	9.2612841490491	-1.747393918198401	-.5988727713989087	68	104	Yes	Yes	Hb_adm<110	Hb_exit<110	37.63229846767757	37.63229846767757	4.419156620314586	4.419156620314586	No	No	No	No	No	No	No	SF_exit<12	SF_adm>=12	marked deficiency	moderate deficiency	Marked or severate	adequate or moderate	Yes	No
765	No	Standard	Male	11.202365	12.122208	< 12mo	>=12mo	Yes	Yes	Team 2	4.95	63.95	109.5	4.9	64.55	102.5									51	63	Yes	Yes	Hb_adm<110	Hb_exit<110													SF_adm>=12					Yes	No
766	Yes	Reduced	Male	6.8659658	10.315374	< 12mo	< 12mo	Yes	Yes	Team 2	4.65	60.65000000000001	111.5	5.15	62.45	118.5	163.183	1.57168521771957	13.3907762861414				-1.753348744926478	-1.340272401180043	123		No		Hb_adm>=110		25.34	25.34	4.999999999999999	4.999999999999999	No	No	No			No	No	SF_exit<12	SF_adm>=12	marked deficiency	moderate deficiency	Marked or severate	adequate or moderate	No	Yes
767	No	Reduced	Male	10.413929	14.093298	< 12mo	>=12mo	Yes	Yes	Team 2	6.55	69.75	116	7.35	73.45	123.5									93	103	Yes	Yes	Hb_adm<110	Hb_exit<110	39.37029236610663	39.37029236610663	7.49749938787125	7.49749938787125	No	No	No	No	No	No	No	SF_exit<12	SF_adm>=12					Yes	Yes
768	No	Reduced	Male	10.381078	14.060447	< 12mo	>=12mo	Yes	Yes	Team 2	6.2	67.90000000000001	115.5	6.3	69.25	116.5									112		No		Hb_adm>=110		31.05774424419021	31.05774424419021	3.987114325539087	3.987114325539087	No	No	No			No	No	SF_exit<12	SF_adm>=12					Yes	Yes
769	No	Reduced	Male	8.1143236	11.793693	< 12mo	< 12mo	Yes	Yes	Team 2	4.9	62.4	105.5	5.85	65.45	119.5									58		Yes		Hb_adm<110		59.5645221222671	59.5645221222671	20.39219123303907	20.39219123303907	No	No	No			Yes	Yes	SF_exit<12	SF_adm>=12					No	Yes
770	No	Standard	Male	21.353483	25.032852	>=12mo	>=12mo	Yes	No	Team 2	7.1	78.65000000000001	106.5	7.7	79.95	116.5									64		Yes		Hb_adm<110		9.981011323128342	9.981011323128342	18.10867446995445	18.10867446995445	Yes	Yes	Yes			Yes	Yes	SF_exit<12	SF_adm>=12					Yes	Yes
771	No	Reduced	Female	7.2601838	10.939553	< 12mo	< 12mo	Yes	Yes	Team 2	5.45	60.55	111.5	6	64.95	117.5									98	104	Yes	Yes	Hb_adm<110	Hb_exit<110	4.019977012833785	4.019977012833785	10.47830419301228	10.47830419301228	Yes	Yes	Yes	Yes	Yes	Yes	Yes	SF_exit<12	SF_adm<12					No	No
772	No	Reduced	Female	14.980289	16.819973	>=12mo	>=12mo	Yes	No	Team 2	6.85	73.84999999999999	115.5	7.1	74.7	119.5									82		Yes		Hb_adm<110		3.276143841909716	3.276143841909716	14.55723302490408	14.55723302490408	Yes	Yes	Yes			Yes	Yes	SF_exit<12	SF_adm<12					No	No
773	Yes	Standard	Female	18.528252	21.287779	>=12mo	>=12mo	Yes	Yes	Team 2	7.9	79.5	114.5	8.9	81.55	127.5	48.263	.908365535794452	11.0252984617432	64.392	1.22821281262923	10.2125750133907	-2.030992682270926	-1.994240421528279	66	102	Yes	Yes	Hb_adm<110	Hb_exit<110	3.953928526273275	3.953928526273275	25.28351449976523	25.28351449976523	Yes	Yes	Yes	Yes	Yes	Yes	Yes	SF_exit<12	SF_adm<12	marked deficiency	marked deficiency	Marked or severate	Marked or severate	Yes	No
774	Yes	Reduced	Female	10.906702	12.976347	< 12mo	>=12mo	Yes	Yes	Team 2	6.5	70.25	114.5	7.45	72.25	126.5	214.7	.366981650837846	14.1712800743183	226.047	.243562976041622	10.1031243301646	-.7567962344684582	-.2703028210263827	110	110	No	No	Hb_adm>=110	Hb_exit<110	10.27360552904468	10.27360552904468	5.613059978931979	5.613059978931979	Yes	Yes	No	No	No	No	No	SF_exit<12	SF_adm>=12	moderate deficiency	moderate deficiency	adequate or moderate	adequate or moderate	No	No
775	No	Standard	Male	9	12	< 12mo	>=12mo	Yes	No	Team 2	5.5	64.45	115	6.05	67.15000000000001	125.5									94		Yes		Hb_adm<110		18.58293524542049	18.58293524542049	12.83406065160844	12.83406065160844	No	No	No			Yes	Yes	SF_exit<12	SF_adm>=12					No	No
776	No	Reduced	Female	8.4756899	12.155059	< 12mo	>=12mo	Yes	Yes	Team 2	5.9	68	119.5	7.2	71.95	126.5									96	99	Yes	Yes	Hb_adm<110	Hb_exit<110	5.759170141446131	5.759170141446131	8.201046773609779	8.201046773609779	Yes	Yes	Yes	Yes	Yes	No	No	SF_exit<12	SF_adm<12					No	Yes
777	No	Standard	Female	7.2930355	10.282523	< 12mo	< 12mo	Yes	Yes	Team 2	5.1	61.35	102	7	66.25	125.5									95	122	Yes	No	Hb_adm<110	Hb_exit<110	128.5827510702534	128.5827510702534	6.088064035831172	6.088064035831172	No	No	No	No	No	No	No	SF_exit<12	SF_adm>=12					Yes	No
778	Yes	Standard	Male	55.913273	59.59264	>=12mo	>=12mo	No	No	Team 2	13	105.25	132.5	14.3	107.75	136.5	236.239	.119399220359983	4.23467821521558	537.0309999999999	.15841164662119	5.14449778851206	.7359450312379657	.951307982973898	118		No		Hb_adm>=110		3.305765366630743	3.305765366630743	12.1850909098517	12.1850909098517	Yes	Yes	No			Yes	Yes	SF_exit<12	SF_adm<12	adequate	adequate	adequate or moderate	adequate or moderate	Yes	No
779	No	Reduced	Male	30.584757	34.264126	>=12mo	>=12mo	No	No	Team 2	7.65	76.90000000000001	124.5	8.300000000000001	80	126.5									127		No		Hb_adm>=110		24.56507374025596	24.56507374025596	7.977196884811191	7.977196884811191	No	No	No			No	No	SF_exit<12	SF_adm>=12					Yes	No
780	No	Reduced	Male	24.638634	28.318003	>=12mo	>=12mo	No	No	Team 2	10.2	91.15000000000001	127.5	11.6	94.25	136									126		No		Hb_adm>=110		26.47866582437335	26.47866582437335	6.016830329598334	6.016830329598334	No	No	No			No	No	SF_exit<12	SF_adm>=12					No	No
781	No	Reduced	Male	56	58	>=12mo	>=12mo	No	No	Team 2	11.95	99.34999999999999	123.5	13.4	101.5	142.5									111	124	No	No	Hb_adm>=110	Hb_exit<110	111.7538697945367	111.7538697945367	7.760818731256607	7.760818731256607	No	No	No	No	No	No	No	SF_exit<12	SF_adm>=12					No	Yes
782	Yes	Standard	Male	13.304862	16.984232	>=12mo	>=12mo	Yes	Yes	Team 2	6.85	73.65000000000001	116.5	8.5	76.7	130	223.13	.662552020718951	10.4268603521332	183.882	.243048680026564	7.81523636746056	-.904880028763234	-.2382068446846743	126	117	No	No	Hb_adm>=110	Hb_exit<110	33.64718254782704	12.30826630992348	5.237400945711255	6.682096822482517	No	No	No	No	No	No	No	SF_exit<12	SF_adm>=12	moderate deficiency	moderate deficiency	adequate or moderate	adequate or moderate	No	No
783	Yes	Standard	Male	20.795006	23.554533	>=12mo	>=12mo	Yes	Yes	Team 2	7.05	76.45	115.5	8.699999999999999	78.95	135.5	362.931	.639518123980255	7.74976810675378	353.732	.23822253373659	3.50596211183833	-.4087817561970898		101	120	Yes	No	Hb_adm<110	Hb_exit<110	38.56884035861714	38.56884035861714	6.892779167255675	6.892779167255675	No	No	No	No	No	No	No	SF_exit<12	SF_adm>=12	moderate deficiency		adequate or moderate		Yes	No
784	Yes	Standard	Male	42.936924	43.856766	>=12mo	>=12mo	No	No	Team 2	10.15	90	123.5	11.6	90.75	140	164.325	1.39008107629435	8.67427276988721	235.705	.469741449140095	6.30206135523226	-1.420642276005088	-.3577124720900698	102	116	Yes	No	Hb_adm<110	Hb_exit<110	30.22405113222018	30.22405113222018	7.099300310145368	7.099300310145368	No	No	No	No	No	No	No	SF_exit<12	SF_adm>=12	marked deficiency	moderate deficiency	Marked or severate	adequate or moderate	Yes	No
785	No	Reduced	Male	7.7201052	11.169514	< 12mo	< 12mo	Yes	No	Team 2	5.95	69.3	117.5	7	72.3	131									100		Yes		Hb_adm<110		86.03718444949557	86.03718444949557	8.452924618176452	8.452924618176452	No	No	No			Yes	Yes	SF_exit<12	SF_adm>=12					No	No
786	Yes	Standard	Male	8.9684629	11.268068	< 12mo	< 12mo	Yes	Yes	Team 2	5.1	62.15000000000001	109.5	6.7	65.59999999999999	128.5	113.989	.530936475643065	24.854667228305	289.903	.350552544202535	12.3415115197808	-1.68991145704777	-.4628824409179025	102	108	Yes	Yes	Hb_adm<110	Hb_exit<110	76.18120312102	76.18120312102	7.572658562180926	7.572658562180926	No	No	No	No	No	No	No	SF_exit<12	SF_adm>=12	marked deficiency	moderate deficiency	Marked or severate	adequate or moderate	No	No
787	Yes	Reduced	Male	20.827858	24.277267	>=12mo	>=12mo	Yes	Yes	Team 2	6.05	71.25	98.5	8.800000000000001	73.95	127.5	344.711	.226028272420222	2.80489364499885	120.844	.815562297876701	8.235970697307421	.8307954954263295	-1.255486385865183	78	96	Yes	Yes	Hb_adm<110	Hb_exit<110	46.46756389940726	46.46756389940726	11.21703868913003	11.21703868913003	No	No	No	No	No	Yes	Yes	SF_exit<12	SF_adm>=12	adequate	moderate deficiency	adequate or moderate	adequate or moderate	Yes	Yes
788	Yes	Reduced	Female	11.366623	13.436268	< 12mo	>=12mo	Yes	Yes	Team 2	5.45	65.25	113.5	6.7	67.25	126.5	64.93899999999999	1.43756970875254	42.0384721820171	171.187	2.91046405774199	9.75198551678862	-2.887363523443934	-1.900336543150544	110	112	No	No	Hb_adm>=110	Hb_exit<110	10.60629013851954	10.60629013851954	8.140058632597128	8.140058632597128	Yes	Yes	No	No	No	No	No	SF_exit<12	SF_adm>=12	severe deficiency	marked deficiency	Marked or severate	Marked or severate	Yes	No
789	Yes	Standard	Male	22.864653	25.164257	>=12mo	>=12mo	Yes	Yes	Team 2	8.300000000000001	82.40000000000001	123.5	9.800000000000001	83.84999999999999	136	217.643	1.16090170221336	9.646035431016131	364.899	.337759347743398	5.65002550161705	-1.209406714937765	.1805746780360054	115	116	No	No	Hb_adm>=110	Hb_exit<110	10.92	10.92	8.100000000000001	8.100000000000001	Yes	Yes	No	No	No	No	No	SF_exit<12	SF_adm<12	moderate deficiency	adequate	adequate or moderate	adequate or moderate	Yes	No
790	Yes	Standard	Male	11.925098	13.994743	< 12mo	>=12mo	Yes	Yes	Team 2	6.3	69	125	7.7	71.25	138.5	106.635	.335895698172779	10.0806489297249	142.355	.864376659567015	6.13839998634868	-.9200968469407658	-1.016415139018503	99	114	Yes	No	Hb_adm<110	Hb_exit<110	23.69881871013531	23.69881871013531	7.060593734590021	7.060593734590021	No	No	No	No	No	No	No	SF_exit<12	SF_adm>=12	moderate deficiency	moderate deficiency	adequate or moderate	adequate or moderate	No	No
791	Yes	Reduced	Male	20.006571	21.846254	>=12mo	>=12mo	Yes	Yes	Team 2	7.45	79.25	124.5	9.300000000000001	81.25	144.5	232.077	.53191071099605	13.6051226329167	403.018	.395586264380676	6.26934384715171	-.9091688485790993	.0801290180670732	74	106	Yes	Yes	Hb_adm<110	Hb_exit<110	17.35667326259008	17.35667326259008	7.888633583458828	7.888633583458828	No	No	No	No	No	No	No	SF_exit<12	SF_adm>=12	moderate deficiency	adequate	adequate or moderate	adequate or moderate	Yes	No
792	No	Standard	Male	19.021025	20.86071	>=12mo	>=12mo	Yes	Yes	Team 2	8.199999999999999	80.34999999999999	121.5	9.199999999999999	81.5	130									86	110	Yes	No	Hb_adm<110	Hb_exit<110	6.01385820030626	6.01385820030626	18.06025255037322	18.06025255037322	Yes	Yes	Yes	No	No	Yes	Yes	SF_exit<12	SF_adm<12					No	No
793	Yes	Standard	Female	7.5229959	10.282523	< 12mo	< 12mo	Yes	Yes	Team 2	5.05	62.15000000000001	113.5	6.25	64.75	126.5	232.089	.594581760819455	13.907737062758	368.898	.33579923612825	7.93058994375457	-.9893528537769998	-.0182361448677208	107	98	Yes	Yes	Hb_adm<110	Hb_exit<110	5.527539478912082	5.527539478912082	19.60383881655883	19.60383881655883	Yes	Yes	Yes	Yes	Yes	Yes	Yes	SF_exit<12	SF_adm<12	moderate deficiency	moderate deficiency	adequate or moderate	adequate or moderate	No	No
794	Yes	Reduced	Female	36	37	>=12mo	>=12mo	No	No	Team 2	8.1	89	100.5	10.9	89.45	127.5	552.173	.208084791862475	7.61528193475653	501.823	.40981778423212	9.76127253712086	.5529425377847714	-.0792239196605872	87	113	Yes	No	Hb_adm<110	Hb_exit<110	2.890778529795974	2.890778529795974	5.581625809866298	5.581625809866298	Yes	Yes	Yes	No	No	No	No	SF_exit<12	SF_adm<12	adequate	moderate deficiency	adequate or moderate	adequate or moderate	No	No
795	No	Reduced	Female	7.5229959	11.202365	< 12mo	< 12mo	Yes	No	Team 2	5.4	61.45	112.5	6.25	66.45	120.5									105		Yes		Hb_adm<110		31.64870606470405	31.64870606470405	5.115264547159116	5.115264547159116	No	No	No			No	No	SF_exit<12	SF_adm>=12					No	No
796	Yes	Reduced	Female	20	23	>=12mo	>=12mo	Yes	No	Team 2	6.65	76.45	114.5	8.4	79.3	132.5	258.295	.267952046557271	5.10222202734344	436.719	.269158274210066	4.21526435733719	.1731528542760051	.6149629639070661	104	79	Yes	Yes	Hb_adm<110	Hb_exit<110	16.16669911976656	16.16669911976656	4.565107281753588	4.565107281753588	No	No	No	No	No	No	No	SF_exit<12	SF_adm>=12	adequate	adequate	adequate or moderate	adequate or moderate	No	No
797	Yes	Reduced	Male	20.43364	23.193167	>=12mo	>=12mo	No	No	Team 2	7.4	76.25	120.5	8.9	78	135.5	352.316	.207347529752761	3.99040691776574	351.228	.223016865611526	3.97627908990004	.6779585011646271	.6327776937220132	112	122	No	No	Hb_adm>=110	Hb_exit<110	38.99985404878493	38.99985404878493	6.784263454569316	6.784263454569316	No	No	No	No	No	No	No	SF_exit<12	SF_adm>=12	adequate	adequate	adequate or moderate	adequate or moderate	No	No
798	Yes	Standard	Male	19.053877	22.273325	>=12mo	>=12mo	Yes	No	Team 2	7.45	76.25	118.5	7.45	76.90000000000001	120.5	199.471	.322351129158783	13.3483496895124				-.6866537531016162	.2675191611190254	97		Yes		Hb_adm<110		12.26426522070999	12.26426522070999	11.10607737886484	11.10607737886484	No	No	No			Yes	Yes	SF_exit<12	SF_adm>=12	moderate deficiency	adequate	adequate or moderate	adequate or moderate	No	No
799	No	Standard	Male	23.718792	25.328516	>=12mo	>=12mo	Yes	Yes	Team 2	5.6	63	114.5	5.7	64.65000000000001	115.5									91		Yes		Hb_adm<110		6.069313061134528	6.069313061134528	7.078817299787284	7.078817299787284	Yes	Yes	Yes			No	No	SF_exit<12	SF_adm>=12					No	No
800	Yes	Reduced	Male	13.600526	17.279896	>=12mo	>=12mo	Yes	Yes	Team 2	6.8	72.25	124.5	7.85	75.3	131	445.838	.822458452454632	6.12865801823768	256.936	.553811139570388	5.73014760601032	-.2934507267797019	-.347489364156406	113	84	No	Yes	Hb_adm>=110	Hb_exit<110	38.47629369010713	38.47629369010713	4.262063727736431	4.262063727736431	No	No	No	No	No	No	No	SF_exit<12	SF_adm>=12	moderate deficiency	moderate deficiency	adequate or moderate	adequate or moderate	No	No
801	Yes	Standard	Male	14.159001	16.458607	>=12mo	>=12mo	Yes	Yes	Team 2	6.75	70.95	124.5	7.7	72.65000000000001	129.5	234.606	.181386210531403	7.11482343560974	284.72	.245029733194751	6.15181713169	.1493542936697977	.1730051707562472	109	100	Yes	Yes	Hb_adm<110	Hb_exit<110	8.83618848738516	24.91599316440541	9.325015996315932	6.932405844030545	Yes	No	Yes	No	No	Yes	No	SF_exit<12	SF_adm<12	adequate	adequate	adequate or moderate	adequate or moderate	No	No
[truncated: 8 more columns]
